# Supplementary material for: Dicarbonyl­dichlorido(N,N,N′,N′-tetra­methyl­ethylenediamine)­ruthenium(II)
Source: Acta Crystallogr Sect E Struct Rep Online. 2011 Jun 18;67(Pt 7):m925. doi: 10.1107/S1600536811022227 (PMC3152070; doi:10.1107/S1600536811022227)
Supplement: Supplementary file 1 [file e-67-0m925-sup1.cif]

##############################################################################
#                                                                            #
# This CIF contains the data in a paper accepted for publication in          #
# Acta Crystallographica Section E. It conforms to the requirements of       #
# Notes for Authors for Acta Crystallographica Section E, and has been       #
# peer reviewed under the auspices of the IUCr Commission on Journals.       #
#                                                                            #
# Full details of the Crystallographic Information File format               #
# are given in the paper "The Crystallographic Information File (CIF):       #
# a New Standard Archive File for Crystallography" by S. R. Hall, F. H.      #
# Allen and I. D. Brown [Acta Cryst. (1991), A47, 655-685].                  #
#                                                                            #
# The current version of the core CIF dictionary is obtainable from          #
# ftp://ftp.iucr.org/pub/cif_core.dic.                                       #
#                                                                            #
# Software is freely available for graphical display of the structure(s)     #
# in this CIF. For information consult the CIF software page                 #
# http://www.iucr.org/resources/cif/software.                                #
#                                                                            #
# This file may be used for bona fide research purposes within the           #
# scientific community so long as proper attribution is given to the journal # 
# article from which it was obtained.                                        #
#                                                                            #
##############################################################################
data_I
_audit_creation_method     SHELXL-97
_chemical_name_systematic
;
Dicarbonyldichlorido(<i>N</i>,<i>N</i>,<i>N</i>',<i>N</i>'-
tetramethylethylenediamine)ruthenium(II)
;
_chemical_name_common
;
;
_chemical_formula_moiety     'C8 H16 Cl2 N2 O2 Ru1'
_chemical_formula_sum     'C8 H16 Cl2 N2 O2 Ru'
_chemical_formula_iupac     '[Ru Cl2 (C6 H16 N2) (C O)2]'
_chemical_formula_weight     344.20
_chemical_melting_point     493
_symmetry_cell_setting     monoclinic
_symmetry_space_group_name_H-M     'P 21/c'
_symmetry_space_group_name_Hall     '-P 2ybc'
loop_
    _symmetry_equiv_pos_as_xyz
    'x, y, z'
    '-x, y+1/2, -z+1/2'
    '-x, -y, -z'
    'x, -y-1/2, z-1/2'
_cell_length_a     7.463(6)
_cell_length_b     14.579(6)
_cell_length_c     12.718(12)
_cell_angle_alpha     90.00
_cell_angle_beta     106.37(8)
_cell_angle_gamma     90.00
_cell_volume     1327.7(17)
_cell_formula_units_Z     4
_cell_measurement_reflns_used     25
_cell_measurement_theta_min     10.623
_cell_measurement_theta_max     13.987
_cell_measurement_temperature     160(2)
_exptl_crystal_description     block
_exptl_crystal_colour     yellow
_exptl_crystal_size_max     0.38
_exptl_crystal_size_mid     0.38
_exptl_crystal_size_min     0.25
_exptl_crystal_density_diffrn     1.722
_exptl_crystal_density_meas     ?
_exptl_crystal_density_method     'not measured'
_exptl_crystal_F_000     688
_exptl_absorpt_coefficient_mu     1.567
_exptl_absorpt_correction_type     psi-scan
_exptl_absorpt_process_details     '(North <i>et al.</i>, 1968)'
_exptl_absorpt_correction_T_min     0.591
_exptl_absorpt_correction_T_max     0.69
_diffrn_ambient_temperature     160(2)
_diffrn_radiation_type     MoK\a
_diffrn_radiation_wavelength     0.71073
_diffrn_radiation_source     'fine-focus sealed tube'
_diffrn_radiation_monochromator     graphite
_diffrn_measurement_device_type     'Enraf--Nonius CAD-4'
_diffrn_measurement_method     'Nonprofiled \w/2\q'
_diffrn_detector_area_resol_mean     ?
_diffrn_reflns_number     3153
_diffrn_reflns_av_R_equivalents     0.0151
_diffrn_reflns_av_sigmaI/netI     0.0168
_diffrn_reflns_theta_min     2.18
_diffrn_reflns_theta_max     26.97
_diffrn_reflns_theta_full     26.97
_diffrn_measured_fraction_theta_max     0.994
_diffrn_measured_fraction_theta_full     0.994
_diffrn_reflns_limit_h_min     -9
_diffrn_reflns_limit_h_max     9
_diffrn_reflns_limit_k_min     0
_diffrn_reflns_limit_k_max     18
_diffrn_reflns_limit_l_min     0
_diffrn_reflns_limit_l_max     16
_diffrn_standards_number     2
_diffrn_standards_interval_count     100
_diffrn_standards_interval_time     60
_diffrn_standards_decay_%     5
_refine_special_details
;
Refinement of <i>F</i>^2^ against ALL reflections. The weighted <i>R</i>-factor
<i>wR</i> and goodness of fit <i>S</i> are based on <i>F</i>^2^, conventional
<i>R</i>-factors <i>R</i> are based on <i>F</i>, with <i>F</i> set to zero for
negative <i>F</i>^2^. The threshold expression of <i>F</i>^2^ >
\s(<i>F</i>^2^) is used only for calculating <i>R</i>-factors(gt) <i>etc</i>.
and is not relevant to the choice of reflections for refinement.
<i>R</i>-factors based on <i>F</i>^2^ are statistically about twice as large
as those based on <i>F</i>, and <i>R</i>- factors based on ALL data will be
even larger.
;
_reflns_number_total     2877
_reflns_number_gt     2644
_reflns_threshold_expression     I>2\s(I)
_refine_ls_structure_factor_coef     Fsqd
_refine_ls_matrix_type     full
_refine_ls_R_factor_all     0.0268
_refine_ls_R_factor_gt     0.0229
_refine_ls_wR_factor_gt     0.0590
_refine_ls_wR_factor_ref     0.0611
_refine_ls_goodness_of_fit_ref     1.066
_refine_ls_restrained_S_all     1.066
_refine_ls_number_reflns     2877
_refine_ls_number_parameters     184
_refine_ls_number_restraints     0
_refine_ls_hydrogen_treatment     mixed
_refine_ls_weighting_scheme     calc
_refine_ls_weighting_details
         'calc w=1/[\s^2^(Fo^2^)+(0.0385P)^2^+0.6002P] where P=(Fo^2^+2Fc^2^)/3'
_atom_sites_solution_hydrogens     geom
_atom_sites_solution_primary     direct
_atom_sites_solution_secondary     difmap
_refine_ls_shift/su_max     0.001
_refine_ls_shift/su_mean     0.000
_refine_diff_density_max     1.060
_refine_diff_density_min     -0.477
_refine_ls_extinction_method     none
_refine_ls_extinction_coef     ?
loop_
    _atom_type_symbol
    _atom_type_description
    _atom_type_scat_dispersion_real
    _atom_type_scat_dispersion_imag
    _atom_type_scat_source
    'C' 'C' 0.0033 0.0016
                         'International Tables Vol C Tables 4.2.6.8 and 6.1.1.4'
    'H' 'H' 0.0000 0.0000
                         'International Tables Vol C Tables 4.2.6.8 and 6.1.1.4'
    'Cl' 'Cl' 0.1484 0.1585
                         'International Tables Vol C Tables 4.2.6.8 and 6.1.1.4'
    'O' 'O' 0.0106 0.0060
                         'International Tables Vol C Tables 4.2.6.8 and 6.1.1.4'
    'Ru' 'Ru' -1.2594 0.8363
                         'International Tables Vol C Tables 4.2.6.8 and 6.1.1.4'
    'N' 'N' 0.0061 0.0033
                         'International Tables Vol C Tables 4.2.6.8 and 6.1.1.4'
_computing_data_collection     '<i>CAD-4 EXPRESS</i> (Enraf--Nonius, 1994)'
_computing_cell_refinement     '<i>CAD-4 EXPRESS</i> (Enraf--Nonius, 1994)'
_computing_data_reduction     'XCAD4 (Harms & Wocadlo, 1995)'
_computing_structure_solution     'DIRDIF99 (Beurskens <i>et al.</i>, 1999)'
_computing_structure_refinement     'SHELXL97 (Sheldrick, 2008)'
_computing_molecular_graphics     'ORTEP-3 for Windows (Farrugia, 1997)'
_computing_publication_material     'WinGX (Farrugia, 1999)'
loop_
    _atom_site_type_symbol
    _atom_site_label
    _atom_site_fract_x
    _atom_site_fract_y
    _atom_site_fract_z
    _atom_site_U_iso_or_equiv
    _atom_site_adp_type
    _atom_site_calc_flag
    _atom_site_refinement_flags
    _atom_site_occupancy
    _atom_site_symmetry_multiplicity
    _atom_site_disorder_assembly
    _atom_site_disorder_group
    C C1 -0.0497(3) 0.14822(15) 0.31835(17) 0.0244(4) Uani d . 1 1 . .
    C C2 0.1219(3) -0.01145(15) 0.39077(17) 0.0237(4) Uani d . 1 1 . .
    C C3 0.5479(3) 0.00447(17) 0.3248(2) 0.0269(4) Uani d . 1 1 . .
    H H3A 0.634(4) -0.025(2) 0.292(2) 0.032 Uiso d . 1 1 . .
    H H3B 0.542(4) -0.025(2) 0.386(2) 0.032 Uiso d . 1 1 . .
    H H3C 0.587(4) 0.065(2) 0.342(2) 0.032 Uiso d . 1 1 . .
    C C4 0.3204(4) -0.09661(19) 0.2146(3) 0.0397(6) Uani d . 1 1 . .
    H H4A 0.197(5) -0.105(2) 0.163(3) 0.048 Uiso d . 1 1 . .
    H H4B 0.331(4) -0.131(2) 0.294(3) 0.048 Uiso d . 1 1 . .
    H H4C 0.417(5) -0.121(2) 0.187(3) 0.048 Uiso d . 1 1 . .
    C C5 0.3756(4) 0.0491(2) 0.1397(2) 0.0376(6) Uani d . 1 1 . .
    H H5A 0.269(5) 0.028(2) 0.078(3) 0.045 Uiso d . 1 1 . .
    H H5B 0.496(5) 0.032(2) 0.127(3) 0.045 Uiso d . 1 1 . .
    C C6 0.3660(4) 0.1513(2) 0.1516(2) 0.0362(6) Uani d . 1 1 . .
    H H6A 0.459(5) 0.170(2) 0.218(3) 0.043 Uiso d . 1 1 . .
    H H6B 0.373(4) 0.180(2) 0.087(3) 0.043 Uiso d . 1 1 . .
    C C7 0.0379(4) 0.17649(19) 0.0602(2) 0.0352(5) Uani d . 1 1 . .
    H H7A -0.077(5) 0.197(2) 0.078(2) 0.042 Uiso d . 1 1 . .
    H H7B 0.026(4) 0.115(2) 0.023(3) 0.042 Uiso d . 1 1 . .
    H H7C 0.077(4) 0.219(2) 0.010(3) 0.042 Uiso d . 1 1 . .
    C C8 0.1967(4) 0.27503(17) 0.2056(2) 0.0385(6) Uani d . 1 1 . .
    H H8A 0.229(5) 0.311(2) 0.152(3) 0.046 Uiso d . 1 1 . .
    H H8B 0.285(5) 0.285(2) 0.277(3) 0.046 Uiso d . 1 1 . .
    H H8C 0.075(5) 0.294(2) 0.214(2) 0.046 Uiso d . 1 1 . .
    Cl Cl1 0.36315(7) 0.16019(4) 0.43227(4) 0.02799(12) Uani d . 1 1 . .
    Cl Cl2 -0.09471(7) -0.00421(4) 0.15266(4) 0.02621(12) Uani d . 1 1 . .
    O O1 -0.1658(2) 0.19233(12) 0.33235(15) 0.0343(4) Uani d . 1 1 . .
    O O2 0.1117(3) -0.06675(12) 0.45157(15) 0.0377(4) Uani d . 1 1 . .
    Ru Ru1 0.14044(2) 0.078019(10) 0.288724(12) 0.01683(7) Uani d . 1 1 . .
    N N1 0.3635(2) 0.00254(13) 0.24068(15) 0.0233(4) Uani d . 1 1 . .
    N N2 0.1815(3) 0.17845(13) 0.16732(15) 0.0246(4) Uani d . 1 1 . .
loop_
    _atom_site_aniso_label
    _atom_site_aniso_U_11
    _atom_site_aniso_U_22
    _atom_site_aniso_U_33
    _atom_site_aniso_U_12
    _atom_site_aniso_U_13
    _atom_site_aniso_U_23
    C1 0.0238(10) 0.0231(10) 0.0239(10) -0.0067(9) 0.0027(8) -0.0024(8)
    C2 0.0224(10) 0.0243(10) 0.0224(9) -0.0033(8) 0.0034(8) -0.0050(8)
    C3 0.0185(10) 0.0303(12) 0.0289(11) 0.0033(9) 0.0018(8) 0.0029(9)
    C4 0.0287(12) 0.0310(13) 0.0561(18) 0.0060(10) 0.0064(12) -0.0169(12)
    C5 0.0329(13) 0.0558(16) 0.0263(12) 0.0170(12) 0.0120(10) 0.0091(11)
    C6 0.0270(12) 0.0467(15) 0.0368(13) 0.0019(11) 0.0119(10) 0.0174(12)
    C7 0.0338(13) 0.0380(14) 0.0281(12) 0.0010(11) -0.0007(10) 0.0110(10)
    C8 0.0492(16) 0.0200(11) 0.0423(14) -0.0074(11) 0.0065(12) 0.0060(10)
    Cl1 0.0275(3) 0.0288(3) 0.0241(2) -0.0044(2) 0.0016(2) -0.0063(2)
    Cl2 0.0198(2) 0.0304(3) 0.0266(2) -0.00546(19) 0.00355(19) -0.0077(2)
    O1 0.0267(8) 0.0290(9) 0.0485(10) 0.0042(7) 0.0129(7) -0.0069(7)
    O2 0.0473(11) 0.0342(9) 0.0326(9) -0.0072(8) 0.0129(8) 0.0088(8)
    Ru1 0.01583(10) 0.01612(10) 0.01779(10) -0.00122(5) 0.00351(7) -0.00079(5)
    N1 0.0207(8) 0.0256(9) 0.0229(8) 0.0035(7) 0.0049(7) -0.0021(7)
    N2 0.0242(9) 0.0230(9) 0.0244(9) -0.0019(7) 0.0035(7) 0.0046(7)
_geom_special_details
;
All s.u.'s (except the s.u. in the dihedral angle between two l.s. planes) are
estimated using the full covariance matrix. The cell s.u.'s are taken into
account individually in the estimation of s.u.'s in distances, angles and
torsion angles; correlations between s.u.'s in cell parameters are only used
when they are defined by crystal symmetry. An approximate (isotropic)
treatment of cell s.u.'s is used for estimating s.u.'s involving l.s. planes.
;
loop_
    _geom_bond_atom_site_label_1
    _geom_bond_atom_site_label_2
    _geom_bond_site_symmetry_2
    _geom_bond_distance
    _geom_bond_publ_flag
    Ru1 C1 . 1.872(3) y
    Ru1 C2 . 1.872(2) y
    Ru1 N2 . 2.211(2) y
    Ru1 N1 . 2.220(2) y
    Ru1 Cl1 . 2.413(2) y
    Ru1 Cl2 . 2.408(2) y
    C1 O1 . 1.133(3) ?
    C2 O2 . 1.134(3) ?
    C3 N1 . 1.486(3) ?
    C3 H3A . 0.96(3) ?
    C3 H3B . 0.91(3) ?
    C3 H3C . 0.93(3) ?
    C4 N1 . 1.498(3) ?
    C4 H4A . 0.98(4) ?
    C4 H4B . 1.11(3) ?
    C4 H4C . 0.95(4) ?
    C5 N1 . 1.477(3) ?
    C5 C6 . 1.502(4) ?
    C5 H5A . 1.00(3) ?
    C5 H5B . 0.99(3) ?
    C6 N2 . 1.500(3) ?
    C6 H6A . 0.97(3) ?
    C6 H6B . 0.94(3) ?
    C7 N2 . 1.477(3) ?
    C7 H7A . 1.00(3) ?
    C7 H7B . 1.00(3) ?
    C7 H7C . 0.99(3) ?
    C8 N2 . 1.484(3) ?
    C8 H8A . 0.94(3) ?
    C8 H8B . 0.97(3) ?
    C8 H8C . 0.98(3) ?
loop_
    _geom_angle_atom_site_label_1
    _geom_angle_atom_site_label_2
    _geom_angle_atom_site_label_3
    _geom_angle_site_symmetry_1
    _geom_angle_site_symmetry_3
    _geom_angle
    _geom_angle_publ_flag
    O1 C1 Ru1 . . 177.3(2) ?
    O2 C2 Ru1 . . 178.8(2) ?
    N1 C3 H3A . . 106.0(16) ?
    N1 C3 H3B . . 110.6(18) ?
    H3A C3 H3B . . 111(2) ?
    N1 C3 H3C . . 110.5(19) ?
    H3A C3 H3C . . 109(3) ?
    H3B C3 H3C . . 110(3) ?
    N1 C4 H4A . . 111.8(19) ?
    N1 C4 H4B . . 106.3(17) ?
    H4A C4 H4B . . 111(3) ?
    N1 C4 H4C . . 108(2) ?
    H4A C4 H4C . . 112(3) ?
    H4B C4 H4C . . 107(3) ?
    N1 C5 C6 . . 110.6(2) ?
    N1 C5 H5A . . 108.2(18) ?
    C6 C5 H5A . . 109.8(18) ?
    N1 C5 H5B . . 108.0(18) ?
    C6 C5 H5B . . 110.0(19) ?
    H5A C5 H5B . . 110(3) ?
    N2 C6 C5 . . 110.3(2) ?
    N2 C6 H6A . . 105.4(18) ?
    C5 C6 H6A . . 108.6(18) ?
    N2 C6 H6B . . 106.0(19) ?
    C5 C6 H6B . . 110.2(19) ?
    H6A C6 H6B . . 116(3) ?
    N2 C7 H7A . . 103.4(18) ?
    N2 C7 H7B . . 113.4(18) ?
    H7A C7 H7B . . 114(3) ?
    N2 C7 H7C . . 108.3(19) ?
    H7A C7 H7C . . 113(2) ?
    H7B C7 H7C . . 105(2) ?
    N2 C8 H8A . . 107.7(19) ?
    N2 C8 H8B . . 114.7(19) ?
    H8A C8 H8B . . 110(3) ?
    N2 C8 H8C . . 108.2(19) ?
    H8A C8 H8C . . 111(3) ?
    H8B C8 H8C . . 105(3) ?
    C1 Ru1 C2 . . 91.90(11) ?
    C1 Ru1 N2 . . 92.33(10) ?
    C2 Ru1 N2 . . 175.71(8) ?
    C1 Ru1 N1 . . 174.94(8) ?
    C2 Ru1 N1 . . 93.04(10) ?
    N2 Ru1 N1 . . 82.75(9) y
    C1 Ru1 Cl2 . . 88.66(9) ?
    C2 Ru1 Cl2 . . 88.29(9) ?
    N2 Ru1 Cl2 . . 92.53(8) ?
    N1 Ru1 Cl2 . . 90.38(8) ?
    C1 Ru1 Cl1 . . 88.62(9) ?
    C2 Ru1 Cl1 . . 89.49(9) ?
    N2 Ru1 Cl1 . . 89.89(8) ?
    N1 Ru1 Cl1 . . 92.53(8) ?
    Cl2 Ru1 Cl1 . . 176.424(19) ?
    C5 N1 C3 . . 110.3(2) ?
    C5 N1 C4 . . 108.2(2) ?
    C3 N1 C4 . . 105.97(18) ?
    C5 N1 Ru1 . . 104.24(15) ?
    C3 N1 Ru1 . . 113.96(15) ?
    C4 N1 Ru1 . . 114.10(15) ?
    C7 N2 C8 . . 106.8(2) ?
    C7 N2 C6 . . 109.1(2) ?
    C8 N2 C6 . . 107.8(2) ?
    C7 N2 Ru1 . . 115.10(15) ?
    C8 N2 Ru1 . . 114.35(16) ?
    C6 N2 Ru1 . . 103.38(14) ?
loop_
    _geom_torsion_atom_site_label_1
    _geom_torsion_atom_site_label_2
    _geom_torsion_atom_site_label_3
    _geom_torsion_atom_site_label_4
    _geom_torsion_site_symmetry_1
    _geom_torsion_site_symmetry_2
    _geom_torsion_site_symmetry_3
    _geom_torsion_site_symmetry_4
    _geom_torsion
    _geom_torsion_publ_flag
    N1 C5 C6 N2 . . . . -62.9(3) ?
    C6 C5 N1 C3 . . . . -80.0(2) ?
    C6 C5 N1 C4 . . . . 164.5(2) ?
    C6 C5 N1 Ru1 . . . . 42.7(2) ?
    C1 Ru1 N1 C5 . . . . -0.1(9) ?
    C2 Ru1 N1 C5 . . . . 167.17(16) ?
    N2 Ru1 N1 C5 . . . . -13.63(16) ?
    Cl2 Ru1 N1 C5 . . . . 78.87(17) ?
    Cl1 Ru1 N1 C5 . . . . -103.20(17) ?
    C1 Ru1 N1 C3 . . . . 120.1(9) ?
    C2 Ru1 N1 C3 . . . . -72.57(17) ?
    N2 Ru1 N1 C3 . . . . 106.62(16) ?
    Cl2 Ru1 N1 C3 . . . . -160.87(15) ?
    Cl1 Ru1 N1 C3 . . . . 17.05(15) ?
    C1 Ru1 N1 C4 . . . . -117.9(9) ?
    C2 Ru1 N1 C4 . . . . 49.35(19) ?
    N2 Ru1 N1 C4 . . . . -131.46(18) ?
    Cl2 Ru1 N1 C4 . . . . -38.96(17) ?
    Cl1 Ru1 N1 C4 . . . . 138.97(17) ?
    C5 C6 N2 C7 . . . . -78.1(2) ?
    C5 C6 N2 C8 . . . . 166.3(2) ?
    C5 C6 N2 Ru1 . . . . 44.8(2) ?
    C1 Ru1 N2 C7 . . . . -76.26(19) ?
    C2 Ru1 N2 C7 . . . . 113.4(10) ?
    N1 Ru1 N2 C7 . . . . 102.56(18) ?
    Cl2 Ru1 N2 C7 . . . . 12.49(17) ?
    Cl1 Ru1 N2 C7 . . . . -164.88(17) ?
    C1 Ru1 N2 C8 . . . . 48.00(19) ?
    C2 Ru1 N2 C8 . . . . -122.3(10) ?
    N1 Ru1 N2 C8 . . . . -133.18(18) ?
    Cl2 Ru1 N2 C8 . . . . 136.76(17) ?
    Cl1 Ru1 N2 C8 . . . . -40.61(17) ?
    C1 Ru1 N2 C6 . . . . 164.90(16) ?
    C2 Ru1 N2 C6 . . . . -5.4(11) ?
    N1 Ru1 N2 C6 . . . . -16.28(15) ?
    Cl2 Ru1 N2 C6 . . . . -106.34(16) ?
    Cl1 Ru1 N2 C6 . . . . 76.29(16) ?
data_global
_journal_date_recd_electronic     2011-05-31
_journal_date_accepted     2011-06-08
_journal_name_full     'Acta Crystallographica, Section E'
_journal_year     2011
_journal_volume     67
_journal_issue      7
_journal_page_first     m925
_journal_page_last     m925
_journal_paper_category     QM
_journal_coeditor_code     HB5901
_publ_contact_author_name     'Muhammad Nadeem Arshad'
_publ_contact_author_address
;
X-ray Diffraction and Crystallography Laboratory, Department of Physics,
School of Physical Sciences, University of the Punjab,
Quaid-e-Azam Campus, Lahore 54590, Pakistan.
;
_publ_contact_author_email     mnachemist@hotmail.com
_publ_contact_author_fax     ?
_publ_contact_author_phone     '+92-333-4537630'
_publ_section_title
;\
Dicarbonyldichlorido(<i>N</i>,<i>N</i>,<i>N</i>',<i>N</i>'-\
tetramethylethylenediamine)ruthenium(II)
;
loop_
    _publ_author_name
    _publ_author_footnote
    _publ_author_address
    'Baghlaf, Ahmad O.' .
;
Chemistry Department, Faculty of Science, King Abdul Aziz University,
PO Box 80203, Jeddah 21589, Saudi Arabia
;
    'Ishaq, Muhammad' .
;
Chemistry Department, Faculty of Science, King Abdul Aziz University,
PO Box 80203, Jeddah 21589, Saudi Arabia
;
    'Al-Juaid, Salih S.' .
;
Chemistry Department, Faculty of Science, King Abdul Aziz University,
PO Box 80203, Jeddah 21589, Saudi Arabia
;
    'Asiri, Abdullah M.'
;
Chemistry Department, Faculty of Science, King Abdul Aziz University,
PO Box 80203, Jeddah 21589, Saudi Arabia.
;
;
The Center of Excellence for Advanced Materials Research,
King Abdul Aziz University, Jeddah, PO Box 80203, Saudi Arabia
;
    'Arshad, Muhammad Nadeem' .
;
X-ray Diffraction and Crystallography Laboratory, Department of Physics,
School of Physical Sciences, University of the Punjab,
Quaid-e-Azam Campus, Lahore-54590, Pakistan
;
