# Supplementary material for: Dicarbonyl­dichlorido(N,N,N′,N′-tetra­methyl­ethylenediamine)­ruthenium(II)
Source: Acta Crystallogr Sect E Struct Rep Online. 2011 Jun 18;67(Pt 7):m925. doi: 10.1107/S1600536811022227 (PMC3152070; doi:10.1107/S1600536811022227)
Supplement: Supplementary file 2 [file e-67-0m925-Isup2.hkl]

#
# h,k,l, Fc-squared, Fo-squared, sigma(Fo-squared) and status flag
#
data_I
_shelx_title ' salih071'
_shelx_refln_list_code          4
_shelx_F_calc_maximum      214.38
_exptl_crystal_F_000       688.00
_reflns_d_resolution_high  0.7835
 
loop_
 _symmetry_equiv_pos_as_xyz
 'x, y, z'
 '-x, y+1/2, -z+1/2'
 '-x, -y, -z'
 'x, -y-1/2, z-1/2'
 
_cell_length_a     7.4630
_cell_length_b    14.5790
_cell_length_c    12.7180
_cell_angle_alpha  90.000
_cell_angle_beta  106.370
_cell_angle_gamma  90.000
 
_shelx_F_squared_multiplier     1.000
 
loop_
 _refln_index_h
 _refln_index_k
 _refln_index_l
 _refln_F_squared_calc
 _refln_F_squared_meas
 _refln_F_squared_sigma
 _refln_observed_status
   2   0   0      288.08      338.45     11.44 o
   3   0   0     8378.01     9572.10     50.53 o
   4   0   0    42498.11    48466.96    131.86 o
   5   0   0     1087.79     1102.36     25.52 o
   6   0   0     2141.47     2162.38     37.76 o
   7   0   0      769.69      800.14     26.83 o
   8   0   0     2419.78     2248.93     46.92 o
   9   0   0        0.20      -18.28     21.71 o
   1   1   0    14456.31    17024.07    148.47 o
   2   1   0       24.84       22.32      5.33 o
   3   1   0     1659.76     1652.24     22.56 o
   4   1   0      378.87      467.69     16.34 o
   5   1   0     3387.19     3606.10     42.75 o
   6   1   0       10.11       23.49      7.18 o
   7   1   0       68.61       66.64      8.69 o
   8   1   0       63.36       55.45     11.15 o
   9   1   0      950.43      972.33     33.19 o
   0   2   0    23859.10    26522.13    172.77 o
   1   2   0     2607.54     2981.86     18.59 o
   2   2   0     1331.18     1478.54     17.53 o
   3   2   0     3878.78     3716.87     31.86 o
   4   2   0     8587.51     9007.38     58.59 o
   5   2   0     4502.67     4652.58     48.59 o
   6   2   0      153.05      142.63      9.12 o
   7   2   0     1079.45     1130.41     32.15 o
   8   2   0      896.67      858.20     28.88 o
   9   2   0      289.08      287.58     15.07 o
   1   3   0     6496.50     6888.65     30.78 o
   2   3   0     9515.67    10453.69     45.16 o
   3   3   0     3424.26     3496.00     31.25 o
   4   3   0     2107.08     2132.84     29.88 o
   5   3   0     7880.42     8095.43     63.78 o
   6   3   0     2730.36     2882.62     43.38 o
   7   3   0      185.67      205.95     10.63 o
   8   3   0     1489.18     1503.90     40.92 o
   9   3   0     2305.76     2275.06     54.12 o
   0   4   0       84.41       77.27      4.02 o
   1   4   0       40.97       47.73      4.08 o
   2   4   0      726.87      741.71     14.64 o
   3   4   0      239.12      244.09      8.53 o
   4   4   0      380.85      375.68     12.57 o
   5   4   0      515.12      554.80     19.18 o
   6   4   0     1786.88     1735.81     34.19 o
   7   4   0      456.14      461.42     15.28 o
   8   4   0      214.38      223.22     13.00 o
   1   5   0      804.40      742.88     13.94 o
   2   5   0    11262.77    11549.54     53.58 o
   3   5   0       71.70       77.93      5.28 o
   4   5   0      796.64      845.67     20.35 o
   5   5   0      405.20      473.60     15.86 o
   6   5   0     2090.44     2145.96     38.64 o
   7   5   0        4.64       14.46      9.07 o
   8   5   0      944.46      926.13     29.06 o
   0   6   0      672.73      760.55     14.73 o
   1   6   0     4889.72     4743.37     34.16 o
   2   6   0     2127.70     2199.50     25.84 o
   3   6   0    11330.27    11146.89     61.11 o
   4   6   0      865.22      870.35     20.78 o
   5   6   0      454.40      448.62     16.04 o
   6   6   0     1582.62     1681.30     34.91 o
   7   6   0     7172.35     7323.96     76.93 o
   8   6   0      589.21      599.85     20.11 o
   1   7   0      179.32      198.46      6.84 o
   2   7   0     5933.86     6038.50     43.81 o
   3   7   0        5.35        9.66      5.26 o
   4   7   0      763.65      768.00     21.03 o
   5   7   0       43.40       26.31      6.97 o
   6   7   0     1429.79     1543.42     34.43 o
   7   7   0       16.48       11.06     16.99 o
   8   7   0      274.57      285.91     13.13 o
   0   8   0     4418.31     4419.93     37.81 o
   1   8   0     2396.06     2446.33     28.81 o
   2   8   0     1272.32     1322.80     23.08 o
   3   8   0     4303.77     4629.52     44.19 o
   4   8   0     2001.26     2141.78     33.76 o
   5   8   0      186.54      185.93      8.91 o
   6   8   0     2445.16     2551.11     44.24 o
   7   8   0     2095.99     2088.27     44.60 o
   8   8   0      362.35      354.54     14.46 o
   1   9   0     2079.96     2059.09     28.39 o
   2   9   0     9994.09    10352.18     64.09 o
   3   9   0      845.99      874.36     22.20 o
   4   9   0      949.44     1020.08     25.63 o
   5   9   0     1811.69     1889.15     36.15 o
   6   9   0     2687.21     2804.74     46.72 o
   7   9   0        1.79      -15.95     15.95 o
   0  10   0     1601.66     1622.32     27.05 o
   1  10   0     1777.11     1784.67     28.84 o
   2  10   0        1.95       10.52      5.33 o
   3  10   0     2085.93     2223.61     34.75 o
   4  10   0      263.70      286.29     10.20 o
   5  10   0     1041.19     1080.44     29.33 o
   6  10   0       17.47        9.84     14.92 o
   7  10   0      361.76      351.34     13.85 o
   1  11   0     5108.61     5199.66     50.22 o
   2  11   0      712.21      744.24     21.50 o
   3  11   0      844.77      839.04     23.56 o
   4  11   0      806.84      807.16     26.02 o
   5  11   0     4828.13     5046.56     60.93 o
   6  11   0      523.03      608.13     22.43 o
   7  11   0        2.79       -6.79     15.39 o
   0  12   0    17506.54    17890.98     96.97 o
   1  12   0     2258.08     2336.60     36.67 o
   2  12   0       20.68       33.17      6.43 o
   3  12   0     1858.71     2053.26     36.74 o
   4  12   0     7323.31     7594.18     72.53 o
   5  12   0      787.21      870.37     29.04 o
   6  12   0      394.60      404.43     14.42 o
   1  13   0      211.09      215.36      9.59 o
   2  13   0      145.02      145.18      8.26 o
   3  13   0      266.58      303.94     10.54 o
   4  13   0       69.72       80.36      9.21 o
   5  13   0       10.37       20.38      9.14 o
   6  13   0       40.58       40.74      9.07 o
   0  14   0     6745.46     6831.14     67.32 o
   1  14   0     1975.12     1998.48     38.44 o
   2  14   0        9.23       34.82      7.67 o
   3  14   0     2122.81     2132.52     41.17 o
   4  14   0     3677.14     3730.95     55.90 o
   5  14   0      653.76      684.88     24.91 o
   6  14   0       27.11       25.88      9.30 o
   1  15   0     2248.64     2235.21     42.05 o
   2  15   0     1679.46     1676.34     37.48 o
   3  15   0      707.67      687.81     23.92 o
   4  15   0      224.30      229.94     11.51 o
   5  15   0     2072.30     2161.05     48.52 o
   0  16   0       74.77       58.79      8.19 o
   1  16   0      405.77      428.70     15.70 o
   2  16   0       56.77       50.49      9.75 o
   3  16   0      463.91      466.63     16.79 o
   4  16   0       12.26       21.91      8.91 o
   1  17   0      380.65      372.05     12.95 o
   2  17   0     2461.73     2565.84     50.46 o
   3  17   0      197.46      188.04     11.87 o
   0  18   0      175.50      191.31     10.74 o
   1  18   0      644.86      633.06     22.20 o
   2  18   0       67.40       76.80     11.28 o
  -9   1   1     3109.52     3081.09     60.30 o
  -8   1   1      752.02      775.44     26.04 o
  -7   1   1      431.23      448.60     15.75 o
  -6   1   1     2962.32     3091.94     44.12 o
  -5   1   1    13369.84    14116.68     80.86 o
  -3   1   1     4345.45     4651.97     35.56 o
  -2   1   1     2324.87     2325.46     21.66 o
  -1   1   1    20532.83    23183.49    176.97 o
   0   1   1     2159.07     2144.16     83.09 o
   1   1   1    20887.25    22324.47    187.51 o
   2   1   1      793.63      801.38     14.76 o
   3   1   1        3.23       -2.57      9.03 o
   4   1   1     4370.08     4793.67     44.53 o
   5   1   1    11514.11    12625.68     79.64 o
   6   1   1      140.25      123.90      9.09 o
   7   1   1      276.68      269.91     11.76 o
   8   1   1     2916.54     2813.11     54.03 o
  -9   2   1        3.54       17.37     19.07 o
  -8   2   1     1199.82     1213.84     36.24 o
  -7   2   1     1223.54     1266.81     33.03 o
  -6   2   1     1533.79     1511.87     32.45 o
  -5   2   1      960.51     1059.28     24.78 o
  -4   2   1    10697.14    11017.07     63.64 o
  -3   2   1     7052.12     7153.29     42.97 o
  -2   2   1     2283.23     2580.85     22.47 o
  -1   2   1     9034.02    10131.35     33.40 o
   0   2   1    38284.46    41975.20   1899.49 o
   1   2   1     4007.45     3917.78     22.52 o
   3   2   1     6337.84     6647.02     43.04 o
   4   2   1     7900.04     8229.28     57.73 o
   5   2   1     1187.03     1241.81     27.91 o
   6   2   1     1895.20     1968.46     36.67 o
   7   2   1     2163.97     2179.69     43.81 o
   8   2   1     1292.98     1314.03     38.46 o
  -9   3   1      156.41      150.32     13.13 o
  -8   3   1     1085.90     1028.39     35.09 o
  -7   3   1      225.62      206.99     11.01 o
  -6   3   1        2.98      -13.83     13.83 o
  -5   3   1      310.16      316.42     11.21 o
  -4   3   1     2368.33     2313.99     30.21 o
  -3   3   1        0.00       -0.74      7.74 o
  -2   3   1       84.31      100.74      4.60 o
  -1   3   1     1123.36     1149.68     13.99 o
   0   3   1     1192.63     1293.34     31.09 o
   1   3   1      177.90      200.07      6.70 o
   2   3   1     1372.41     1348.17     17.92 o
   3   3   1     3102.80     3154.23     30.26 o
   4   3   1      341.14      381.35     13.04 o
   5   3   1      127.31      149.38      8.10 o
   6   3   1       29.40       36.53      7.99 o
   7   3   1     1083.34     1117.89     33.31 o
   8   3   1      216.43      216.29     12.68 o
  -9   4   1       11.24       10.83     19.27 o
  -8   4   1     3418.94     3301.71     57.71 o
  -7   4   1     5995.28     6010.07     68.09 o
  -6   4   1       44.29       46.34      8.06 o
  -5   4   1      578.19      575.50     19.34 o
  -4   4   1     6942.61     7219.92     52.65 o
  -3   4   1    10364.03    10567.51     54.48 o
  -2   4   1     1677.89     1838.63     20.87 o
  -1   4   1     2678.10     2709.89     22.23 o
   0   4   1     2618.22     2429.63     60.34 o
   1   4   1     2988.51     2960.19     23.78 o
   2   4   1     4999.32     4983.67     34.39 o
   3   4   1     5335.51     5133.61     39.27 o
   4   4   1     1615.98     1629.90     26.56 o
   5   4   1      495.06      485.11     16.16 o
   6   4   1     1481.74     1510.31     33.60 o
   7   4   1     1949.89     1881.26     41.26 o
   8   4   1      254.93      243.75     12.93 o
  -8   5   1      109.49      107.12     11.82 o
  -7   5   1      197.61      200.76     11.60 o
  -6   5   1     3272.28     3314.84     46.61 o
  -5   5   1      697.81      800.68     22.52 o
  -4   5   1        7.39       -4.54      9.16 o
  -3   5   1     6082.36     6053.06     43.04 o
  -2   5   1    14829.37    15583.78     61.75 o
  -1   5   1     2818.30     2840.92     24.75 o
   0   5   1     1312.92     1281.76     18.29 o
   1   5   1    27399.24    29710.96     78.96 o
   2   5   1    20806.24    22861.85     76.68 o
   3   5   1     1523.05     1487.14     22.79 o
   4   5   1     1498.91     1497.04     26.11 o
   5   5   1     4142.39     4404.07     48.46 o
   6   5   1     5312.30     5567.27     60.60 o
   7   5   1        6.18      -19.99     19.99 o
   8   5   1      352.15      381.44     14.33 o
  -8   6   1       51.49       43.81     10.47 o
  -7   6   1      530.99      493.65     17.76 o
  -6   6   1      226.19      219.29     10.09 o
  -5   6   1       71.28       68.11      7.06 o
  -4   6   1      425.87      447.20     13.94 o
  -3   6   1     1667.51     1747.02     25.29 o
  -2   6   1      328.01      333.68     10.56 o
  -1   6   1      705.88      636.97     14.06 o
   0   6   1      723.82      686.04     10.20 o
   1   6   1      528.31      515.13     13.27 o
   2   6   1      153.33      156.53      6.09 o
   3   6   1       78.29       72.74      5.51 o
   4   6   1      233.12      280.11      9.39 o
   5   6   1       14.81       18.93      6.68 o
   6   6   1      430.83      402.90     15.55 o
   7   6   1      203.21      229.69     11.35 o
   8   6   1        2.18       -3.52     16.61 o
  -8   7   1      390.63      376.09     14.40 o
  -7   7   1      693.86      655.98     23.63 o
  -6   7   1     4541.78     4621.85     56.47 o
  -5   7   1      216.53      265.26      9.43 o
  -4   7   1       93.68       95.10      6.86 o
  -3   7   1    13043.98    13367.88     69.73 o
  -2   7   1    19086.80    20160.79     79.10 o
  -1   7   1       66.42       46.38      4.54 o
   0   7   1     1003.65     1013.10     12.80 o
   1   7   1    15340.60    15569.47     66.91 o
   2   7   1    16381.47    16805.44     73.57 o
   3   7   1      501.44      509.06     16.38 o
   4   7   1      887.13      877.57     22.34 o
   5   7   1     3666.91     3780.50     47.51 o
   6   7   1     5166.79     5300.75     61.63 o
   7   7   1       30.45       -8.28     17.60 o
   8   7   1      635.92      674.41     22.70 o
  -8   8   1     1073.89     1117.03     36.42 o
  -7   8   1     2710.79     2752.17     49.63 o
  -6   8   1       24.83        9.54     14.49 o
  -5   8   1      513.45      509.04     17.49 o
  -4   8   1     2412.72     2568.48     36.19 o
  -3   8   1     5258.52     5589.21     48.84 o
  -2   8   1     1771.37     1863.50     26.60 o
  -1   8   1     4962.28     4886.20     40.17 o
   0   8   1      569.46      513.97     22.78 o
   1   8   1     2967.60     2822.94     31.27 o
   2   8   1     2145.28     2127.22     28.91 o
   3   8   1     5767.40     5983.64     50.83 o
   4   8   1     1422.15     1515.95     29.38 o
   5   8   1     1116.27     1135.53     28.68 o
   6   8   1      756.31      784.85     24.01 o
   7   8   1     1788.02     1881.23     42.16 o
   8   8   1      184.49      206.32     12.23 o
  -8   9   1      147.09      150.62     12.48 o
  -7   9   1       10.04       15.37     15.57 o
  -6   9   1       94.13      108.27      9.32 o
  -5   9   1       18.64       40.56      7.13 o
  -4   9   1      431.38      468.57     16.79 o
  -3   9   1      654.90      595.18     19.83 o
  -2   9   1     1951.07     1994.21     29.02 o
  -1   9   1     1778.16     1771.97     26.83 o
   0   9   1     1540.48     1561.67     17.77 o
   1   9   1     3260.15     3341.57     36.35 o
   2   9   1     1740.48     1821.90     28.59 o
   3   9   1     1914.50     1924.16     31.14 o
   4   9   1     1947.32     2038.53     35.04 o
   5   9   1      979.87     1020.35     28.66 o
   6   9   1      222.57      219.97     11.15 o
   7   9   1      363.98      382.23     14.33 o
  -7  10   1     1205.06     1155.16     34.75 o
  -6  10   1      626.34      655.73     22.41 o
  -5  10   1     1182.88     1248.06     31.27 o
  -4  10   1     4816.13     5146.45     54.64 o
  -3  10   1     3934.00     4133.84     45.91 o
  -2  10   1      728.50      726.70     19.99 o
  -1  10   1     6939.30     7163.65     55.50 o
   0  10   1    14489.27    14627.75    182.82 o
   1  10   1     2026.96     2056.40     30.82 o
   2  10   1      473.79      475.32     15.10 o
   3  10   1     7720.24     7972.29     63.96 o
   4  10   1     5409.57     5744.99     58.54 o
   5  10   1      109.77      134.73      8.96 o
   6  10   1     1611.58     1692.17     38.55 o
   7  10   1     2043.63     2011.66     46.27 o
  -7  11   1        7.05       -6.72     15.48 o
  -6  11   1      741.14      796.96     25.16 o
  -5  11   1     2105.48     2147.22     40.87 o
  -4  11   1       62.61       81.31      8.06 o
  -3  11   1      194.13      203.65      8.51 o
  -2  11   1     1959.90     2000.12     32.92 o
  -1  11   1     3208.16     3182.00     40.27 o
   0  11   1        0.06       -5.34      7.28 o
   1  11   1      984.54      941.84     23.35 o
   2  11   1      678.95      740.60     21.66 o
   3  11   1       32.14      -13.34     13.34 o
   4  11   1      669.30      675.27     21.71 o
   5  11   1     1432.21     1475.81     35.20 o
   6  11   1        3.60        2.28     13.67 o
   7  11   1      400.51      386.76     14.60 o
  -7  12   1      136.55      125.73     10.83 o
  -6  12   1       27.62        9.30     16.11 o
  -5  12   1      694.22      668.41     23.72 o
  -4  12   1     1238.09     1245.85     33.01 o
  -3  12   1       19.71       27.60      6.45 o
  -2  12   1      126.02      113.75      7.58 o
  -1  12   1      945.26     1012.33     25.25 o
   0  12   1     1140.47     1161.00     25.23 o
   1  12   1        2.49        7.58      9.73 o
   2  12   1        3.00        2.62     10.65 o
   4  12   1      496.99      522.82     18.19 o
   5  12   1       24.03       31.30      8.33 o
   6  12   1        6.76       17.87      8.10 o
  -6  13   1     1924.07     1975.47     45.18 o
  -5  13   1     5621.37     5732.14     70.14 o
  -4  13   1       52.15       34.59      8.78 o
  -3  13   1      598.54      570.26     20.33 o
  -2  13   1     2096.09     2192.87     37.41 o
  -1  13   1     3074.34     3036.96     43.88 o
   0  13   1     1019.02     1005.85     19.17 o
   1  13   1     2414.57     2462.49     39.90 o
   2  13   1     1334.14     1444.03     32.18 o
   3  13   1      389.76      396.42     13.25 o
   4  13   1     2012.32     2159.41     42.36 o
   5  13   1     3663.15     3648.71     57.10 o
   6  13   1      260.41      268.45     12.48 o
  -6  14   1      286.74      312.49     13.74 o
  -5  14   1      591.93      588.18     19.77 o
  -4  14   1      926.12      960.55     29.99 o
  -3  14   1       83.24       78.38      8.71 o
  -2  14   1      111.61      107.98      8.51 o
  -1  14   1      822.21      792.31     25.66 o
   0  14   1      790.80      799.06     18.73 o
   1  14   1       98.98      103.99      8.06 o
   2  14   1       81.72       86.03      8.42 o
   3  14   1      473.34      471.52     15.75 o
   4  14   1      575.56      612.64     20.74 o
   5  14   1      231.71      253.05     12.79 o
  -5  15   1      406.05      470.62     14.98 o
  -4  15   1      465.92      444.49     15.37 o
  -3  15   1      237.37      222.27     10.99 o
  -2  15   1      419.36      427.16     14.22 o
  -1  15   1        1.36      -12.52     12.59 o
   0  15   1        1.38       -9.40      9.40 o
   1  15   1      401.22      389.85     14.08 o
   2  15   1      409.81      442.66     16.07 o
   3  15   1      271.34      282.50     11.82 o
   4  15   1      112.63      125.12     10.52 o
   5  15   1      400.24      415.45     15.16 o
  -4  16   1     1899.03     1891.79     44.51 o
  -3  16   1     1890.64     1890.58     42.82 o
  -2  16   1        0.07       -0.74     15.23 o
  -1  16   1     1018.21     1039.89     31.21 o
   0  16   1     2344.26     2354.77     32.83 o
   1  16   1      732.43      746.60     23.67 o
   2  16   1      482.26      490.92     16.97 o
   3  16   1     1690.88     1758.10     40.99 o
   4  16   1      709.06      710.76     25.32 o
  -3  17   1      318.17      345.72     13.70 o
  -2  17   1      440.77      433.12     14.69 o
  -1  17   1       72.97       58.14      8.96 o
   0  17   1      197.27      184.16      7.91 o
   1  17   1      848.67      853.68     26.67 o
   2  17   1      694.24      697.07     25.41 o
   3  17   1      129.65      120.47     11.12 o
  -2  18   1       35.10       33.53     10.70 o
  -1  18   1       24.59       29.47      8.39 o
   0  18   1      361.12      326.75      9.26 o
   1  18   1      257.23      234.00     12.95 o
   2  18   1      200.30      188.31     12.95 o
  -9   0   2      187.17      175.64     13.34 o
  -8   0   2      120.28      131.48     10.20 o
  -7   0   2      148.92      164.04      9.82 o
  -6   0   2      118.91      117.85      8.46 o
  -5   0   2     5789.12     5867.80     51.84 o
  -4   0   2     2580.82     2681.10     31.73 o
  -3   0   2     2389.90     2445.05     26.17 o
  -2   0   2     3388.88     3993.24     27.42 o
  -1   0   2    11008.56    12418.36     37.32 o
   0   0   2    45959.75    43972.06    662.05 o
   1   0   2     1314.77     1243.89     15.01 o
   2   0   2    20096.69    20371.02     63.71 o
   3   0   2    31220.55    33523.87     96.99 o
   4   0   2    11634.32    12896.52     70.48 o
   5   0   2      758.01      795.83     22.23 o
   6   0   2     6481.82     6247.48     63.51 o
   7   0   2     8895.10     8278.65     81.20 o
   8   0   2      697.24      668.02     23.53 o
  -9   1   2      191.91      183.72     12.55 o
  -8   1   2        9.94       22.32      8.26 o
  -7   1   2      320.85      302.95     11.55 o
  -6   1   2     3057.44     3224.41     44.42 o
  -5   1   2      427.07      464.21     15.41 o
  -4   1   2        4.55        6.41      5.21 o
  -3   1   2      109.87      116.66      5.23 o
  -2   1   2    10372.13    11123.38     44.89 o
  -1   1   2     1103.07     1189.92     13.40 o
   0   1   2     1158.64     1289.46     56.64 o
   1   1   2     1263.10     1154.22     15.14 o
   2   1   2     6267.67     6484.80     38.89 o
   4   1   2     4991.34     5645.87     48.93 o
   5   1   2     1075.59     1128.58     25.97 o
   6   1   2      499.65      463.54     16.92 o
   7   1   2        1.41        5.10     15.34 o
   8   1   2      666.52      640.32     23.74 o
  -9   2   2        0.56        0.00     17.35 o
  -8   2   2      769.84      751.23     26.42 o
  -7   2   2       14.42       15.95      8.42 o
  -6   2   2      234.41      260.88     10.36 o
  -5   2   2     1850.23     1932.60     31.52 o
  -4   2   2     4140.95     4153.36     39.41 o
  -3   2   2     1953.04     2163.94     24.71 o
  -2   2   2    36462.77    41944.89    339.81 o
  -1   2   2     7629.25     7935.09     32.49 o
   0   2   2    10985.55    11382.02    421.96 o
   1   2   2     5726.87     5774.67     30.71 o
   2   2   2    20631.64    22165.36     69.22 o
   3   2   2     2641.35     2325.61     26.76 o
   4   2   2     4310.02     4594.90     44.21 o
   6   2   2     1875.74     1911.65     37.46 o
   7   2   2     1046.24     1035.92     32.22 o
   8   2   2      454.80      463.63     15.82 o
  -9   3   2     1869.06     1826.19     46.81 o
  -8   3   2      578.54      568.44     18.21 o
  -7   3   2     1695.33     1727.10     37.53 o
  -6   3   2     6591.31     6608.72     62.81 o
  -5   3   2     4620.87     4690.67     48.07 o
  -4   3   2       34.30       44.71      5.71 o
  -3   3   2    12562.22    12522.97     57.89 o
  -2   3   2    24870.08    27149.52     73.77 o
  -1   3   2     1351.97     1364.10     15.84 o
   0   3   2     3887.43     3942.30    139.20 o
   1   3   2    15881.07    16637.62     54.28 o
   2   3   2    14242.47    14677.86     58.18 o
   3   3   2      555.65      602.01     15.23 o
   4   3   2     3645.92     3770.37     39.54 o
   5   3   2     6251.88     6493.31     58.63 o
   6   3   2     1550.33     1592.37     35.02 o
   7   3   2      116.85      137.08     10.58 o
   8   3   2     1679.83     1631.64     44.33 o
  -9   4   2      329.32      314.30     14.73 o
  -8   4   2      405.98      400.21     14.69 o
  -7   4   2     2454.36     2464.97     44.53 o
  -6   4   2      343.66      327.00     11.58 o
  -5   4   2     1507.85     1625.32     28.95 o
  -4   4   2     2124.68     2083.26     29.27 o
  -3   4   2     4056.51     4224.36     35.09 o
  -2   4   2     4209.61     4293.48     31.46 o
  -1   4   2     1860.00     1834.88     19.36 o
   0   4   2       68.61       94.56      3.17 o
   1   4   2     1752.52     2000.03     21.14 o
   2   4   2     1370.54     1527.30     20.71 o
   3   4   2      226.64      221.89      8.15 o
   4   4   2      907.02      926.51     21.75 o
   5   4   2       75.14       91.46      7.92 o
   6   4   2      128.20      151.04      9.54 o
   7   4   2      327.09      323.07     12.55 o
   8   4   2      100.78       89.57     11.42 o
  -9   5   2      946.17      914.30     30.96 o
  -8   5   2      299.79      295.28     13.63 o
  -7   5   2     1140.55     1135.17     32.74 o
  -6   5   2      742.38      751.21     23.83 o
  -5   5   2     1899.75     1952.28     32.67 o
  -4   5   2        7.70       21.50      5.48 o
  -3   5   2    10209.77    10528.30     56.71 o
  -2   5   2     5439.52     5831.11     40.49 o
  -1   5   2     3973.68     4080.65     30.33 o
   0   5   2       43.97       46.91      3.22 o
   1   5   2    16684.82    17556.64     63.96 o
   2   5   2     3097.58     2912.62     29.31 o
   3   5   2      149.73      139.18      5.78 o
   4   5   2       59.39       67.64      6.23 o
   5   5   2     3724.56     3782.39     46.34 o
   6   5   2       88.81      118.03      9.00 o
   7   5   2      385.53      390.37     13.52 o
   8   5   2      240.90      241.25     13.47 o
  -8   6   2     5317.47     5310.29     71.81 o
  -7   6   2     5652.55     5801.88     67.41 o
  -6   6   2      475.82      490.71     18.14 o
  -5   6   2      894.50      890.29     23.53 o
  -4   6   2    13390.16    13750.63     76.10 o
  -3   6   2     3220.18     3285.03     33.87 o
  -2   6   2      399.42      464.78     13.34 o
  -1   6   2     4371.66     4200.21     33.06 o
   0   6   2     7654.17     7446.18    108.50 o
   1   6   2      436.90      389.83     12.57 o
   2   6   2     6814.22     7085.61     46.94 o
   3   6   2     1678.94     1547.06     24.98 o
   4   6   2      378.34      375.12     12.86 o
   5   6   2       64.17       60.37      8.12 o
   6   6   2     3880.63     3966.12     53.58 o
   7   6   2      393.99      421.97     14.67 o
   8   6   2        3.82        2.71     16.56 o
  -8   7   2       19.56       11.10     18.84 o
  -7   7   2      242.79      241.99     11.89 o
  -6   7   2       91.29       93.43      8.26 o
  -5   7   2      326.24      323.10     11.15 o
  -4   7   2       63.36       54.95      6.68 o
  -3   7   2      966.42     1014.80     21.08 o
  -2   7   2      470.10      452.75     14.13 o
  -1   7   2      100.15       84.47      4.90 o
   0   7   2      379.59      384.71     13.55 o
   1   7   2     1360.08     1331.31     21.41 o
   2   7   2      341.57      315.83     11.12 o
   3   7   2        0.66        6.50      8.35 o
   4   7   2       91.65       99.34      7.06 o
   5   7   2      462.33      490.87     17.89 o
   6   7   2        2.21      -13.67     14.67 o
   7   7   2      160.10      174.60     10.97 o
   8   7   2      141.22      141.95     12.28 o
  -8   8   2     1043.03     1023.31     30.94 o
  -7   8   2     2953.83     3026.85     51.95 o
  -6   8   2      311.01      336.50     11.62 o
  -5   8   2      313.89      314.03     11.30 o
  -4   8   2     2476.68     2504.44     36.08 o
  -3   8   2     5459.27     5796.10     49.79 o
  -2   8   2     1655.69     1789.72     26.08 o
  -1   8   2     1262.84     1205.79     21.03 o
   0   8   2      800.31      727.17     12.03 o
   1   8   2     1624.06     1714.51     25.36 o
   3   8   2     3141.17     3222.16     38.51 o
   4   8   2      282.67      312.11     11.37 o
   5   8   2      216.29      224.21      9.77 o
   6   8   2     1572.50     1538.62     36.37 o
   7   8   2      879.35      890.34     28.05 o
  -8   9   2       79.09       67.37     10.94 o
  -7   9   2     1397.71     1450.73     38.12 o
  -6   9   2     4290.75     4396.65     57.30 o
  -5   9   2     2080.42     2165.95     37.56 o
  -4   9   2       90.07       89.39      7.13 o
  -3   9   2     6515.76     6739.66     56.02 o
  -2   9   2     9579.31    10048.64     63.62 o
  -1   9   2     2167.81     2119.41     29.40 o
   0   9   2     1413.44     1390.55     20.58 o
   1   9   2     5913.49     5853.63     48.48 o
   2   9   2     2605.01     2542.08     33.89 o
   3   9   2        1.08        5.93      6.34 o
   4   9   2     3194.13     3445.28     44.82 o
   5   9   2     3502.92     3593.73     49.76 o
   6   9   2      201.99      203.38     10.94 o
   7   9   2      458.72      427.41     14.98 o
  -7  10   2      336.58      332.53     12.97 o
  -6  10   2        3.55        1.38     14.55 o
  -5  10   2        4.23       -3.00     12.64 o
  -4  10   2      281.76      272.37      9.36 o
  -3  10   2      377.74      364.20     11.40 o
  -2  10   2      765.53      767.36     21.21 o
  -1  10   2       19.53       31.03      5.33 o
   0  10   2     3309.62     3309.77     77.70 o
   1  10   2       36.44       50.78      5.69 o
   2  10   2     1934.21     2001.50     31.79 o
   3  10   2      718.35      720.41     22.41 o
   4  10   2     2666.95     2912.96     43.33 o
   5  10   2      164.23      139.00      9.64 o
   6  10   2      356.86      367.13     13.61 o
   7  10   2      296.11      280.50     13.81 o
  -7  11   2      145.88      157.99     11.17 o
  -6  11   2     3844.99     3823.85     56.65 o
  -5  11   2     1231.49     1323.37     33.06 o
  -4  11   2        3.50        9.70     11.58 o
  -3  11   2      512.41      482.81     16.95 o
  -2  11   2     5745.86     5955.31     54.86 o
  -1  11   2     1093.04     1090.09     24.82 o
   0  11   2     1117.04     1126.34     23.38 o
   1  11   2     1700.98     1771.24     31.09 o
   2  11   2     3410.49     3479.83     44.08 o
   3  11   2       33.65       25.20      7.60 o
   4  11   2     2896.71     3129.20     46.47 o
   5  11   2     1241.04     1202.90     32.81 o
   6  11   2      602.33      627.76     22.50 o
  -7  12   2      262.50      266.64     12.73 o
  -6  12   2        8.01      -16.07     16.07 o
  -5  12   2     3547.70     3785.03     54.46 o
  -4  12   2     1661.52     1637.35     35.58 o
  -3  12   2      258.48      274.18      9.43 o
  -2  12   2     1051.63     1043.23     26.06 o
  -1  12   2     7761.25     7939.91     65.63 o
   0  12   2     3896.68     3913.15     33.05 o
   1  12   2       32.74       34.86      6.32 o
   2  12   2     2080.63     2068.62     36.19 o
   3  12   2     7964.29     8192.33     73.07 o
   4  12   2     2425.08     2569.12     44.44 o
   5  12   2      227.46      225.74     10.99 o
   6  12   2     1065.36     1099.79     34.30 o
  -6  13   2        2.27       15.82      9.23 o
  -5  13   2       35.87       35.83      9.30 o
  -4  13   2       46.79       46.79      7.90 o
  -3  13   2       41.83       44.46      7.15 o
  -2  13   2      186.20      179.07      9.07 o
  -1  13   2       12.31       12.12      7.20 o
   0  13   2      147.11      131.78      5.66 o
   1  13   2      111.81      104.12      7.65 o
   2  13   2      166.97      142.33      9.32 o
   3  13   2      105.32       93.40      9.91 o
   4  13   2      280.23      284.26     11.53 o
   5  13   2       20.74       15.86      8.55 o
   6  13   2       62.22       44.55     10.02 o
  -6  14   2       17.20       -0.86     17.78 o
  -5  14   2     1145.30     1154.51     35.61 o
  -4  14   2     1563.28     1532.90     37.05 o
  -3  14   2       95.85      113.41      8.62 o
  -2  14   2     2138.51     2006.56     39.16 o
  -1  14   2     4395.10     4559.76     56.17 o
   0  14   2     3230.15     3256.56     33.99 o
   1  14   2        8.39        6.93     12.12 o
   2  14   2     2273.72     2256.78     41.78 o
   3  14   2     2969.15     3120.56     50.62 o
   4  14   2     1154.88     1191.10     34.03 o
   5  14   2      153.83      137.60     10.99 o
  -5  15   2      776.72      735.39     26.76 o
  -4  15   2       33.07       48.30      8.80 o
  -3  15   2      778.10      764.50     24.71 o
  -2  15   2     2522.39     2590.63     45.91 o
  -1  15   2      327.17      325.76     11.26 o
   0  15   2     1411.46     1401.84     32.82 o
   1  15   2     2451.31     2442.63     44.69 o
   2  15   2     2919.32     2927.56     49.95 o
   3  15   2       72.31       71.58      9.36 o
   4  15   2     1268.69     1313.64     37.67 o
  -4  16   2        3.29      -15.89     15.89 o
  -3  16   2      101.46      129.83     11.15 o
  -2  16   2      393.80      390.78     15.25 o
  -1  16   2       70.44       73.28      8.57 o
   0  16   2      107.31      109.00      6.61 o
   1  16   2       95.70       72.71     10.06 o
   2  16   2      405.99      399.49     13.76 o
   3  16   2       13.80       28.39      8.82 o
   4  16   2      458.32      444.76     15.82 o
  -3  17   2     2481.10     2508.11     51.66 o
  -2  17   2     1041.83     1045.44     34.23 o
  -1  17   2      316.35      313.33     12.25 o
   0  17   2      297.69      293.98     16.11 o
   1  17   2     3159.22     3117.38     55.36 o
   2  17   2      788.07      778.33     27.17 o
   3  17   2        0.05        4.40     13.67 o
  -2  18   2       36.99       25.68      9.82 o
  -1  18   2      594.08      564.94     21.68 o
   0  18   2     1036.46      963.49     44.03 o
   1  18   2      311.56      278.19     13.56 o
  -9   1   3      876.50      852.15     29.67 o
  -8   1   3       89.82       94.71      9.97 o
  -7   1   3     3741.09     3671.77     52.29 o
  -6   1   3     8183.76     8314.02     69.10 o
  -5   1   3     3377.58     3425.70     40.33 o
  -4   1   3      308.98      347.45     12.37 o
  -3   1   3     9161.85     9531.67     51.37 o
  -2   1   3     6535.95     6610.21     36.92 o
  -1   1   3      229.05      222.99      8.15 o
   0   1   3      341.05      295.28     33.68 o
   1   1   3     6171.61     5953.87     35.07 o
   2   1   3     4321.31     4014.25     33.82 o
   3   1   3     2520.38     2224.11     28.93 o
   4   1   3      938.91      876.69     20.74 o
   5   1   3     1220.98     1247.13     27.73 o
   6   1   3       46.51       61.43      8.46 o
   7   1   3     2613.98     2393.54     48.37 o
   8   1   3     1042.90      910.04     29.56 o
  -9   2   3      425.72      434.38     15.43 o
  -8   2   3     1335.27     1314.70     36.15 o
  -7   2   3     2530.62     2549.94     44.80 o
  -6   2   3     1967.61     1954.42     35.40 o
  -5   2   3     4213.50     4374.95     45.79 o
  -4   2   3     2430.27     2308.92     30.21 o
  -3   2   3    11797.04    11689.06     56.31 o
  -2   2   3     6619.15     6844.41     38.32 o
  -1   2   3    15105.28    14992.80     49.70 o
   0   2   3      377.47      370.22     17.75 o
   1   2   3     5255.58     5291.66     33.28 o
   2   2   3     6495.36     6196.86     41.19 o
   3   2   3    13755.89    12984.23     65.83 o
   4   2   3      447.79      443.30     14.60 o
   6   2   3     3346.09     3547.53     51.82 o
   7   2   3     3178.57     3137.17     54.68 o
   8   2   3        9.98       23.17     10.29 o
  -9   3   3      244.26      301.55     14.58 o
  -8   3   3      155.05      168.92     11.53 o
  -7   3   3      234.58      241.49     11.15 o
  -6   3   3       24.76       29.20      7.58 o
  -5   3   3     2931.85     2884.02     37.90 o
  -4   3   3      128.46      131.03      6.52 o
  -3   3   3     1355.27     1395.76     21.23 o
  -2   3   3      273.75      310.69      9.70 o
  -1   3   3    21499.26    22240.27     63.62 o
   0   3   3      881.00      905.08     24.64 o
   1   3   3      862.16      901.51     15.70 o
   2   3   3     3332.09     3616.03     32.11 o
   3   3   3     1023.68      904.51     18.89 o
   4   3   3      462.31      492.41     15.07 o
   5   3   3        2.28        5.55     11.94 o
   6   3   3     2582.80     2572.07     44.06 o
   7   3   3       77.93       55.70     10.06 o
   8   3   3        3.82        3.79     17.22 o
  -9   4   3      750.94      714.86     25.00 o
  -8   4   3     3966.20     3692.82     59.51 o
  -7   4   3     1508.35     1483.42     35.04 o
  -6   4   3       18.07        8.37     13.16 o
  -5   4   3     7715.56     7889.54     61.95 o
  -4   4   3    15786.03    15911.62     78.24 o
  -3   4   3      390.16      390.37     12.79 o
  -2   4   3     7681.27     8473.46     45.61 o
  -1   4   3    32064.30    35277.70    329.84 o
   0   4   3    24114.87    25071.84    689.48 o
   1   4   3     1146.24     1218.08     18.44 o
   2   4   3     9467.36     9829.07     53.60 o
   3   4   3     6300.66     5882.22     45.57 o
   4   4   3     2608.77     2553.05     34.64 o
   5   4   3     2673.00     2739.32     40.27 o
   6   4   3     3535.93     3575.14     50.71 o
   7   4   3      494.93      554.55     19.61 o
   8   4   3       87.07      112.64     11.80 o
  -9   5   3      678.70      643.02     22.88 o
  -8   5   3        0.07        8.17     17.76 o
  -7   5   3       65.32       58.09      9.50 o
  -6   5   3     1042.08     1120.48     27.71 o
  -5   5   3      276.32      319.08     10.81 o
  -4   5   3     1819.51     1839.65     28.66 o
  -3   5   3     3140.67     3131.60     32.04 o
  -2   5   3     3288.07     3375.53     30.89 o
  -1   5   3       18.09        5.71      3.88 o
   0   5   3     3838.54     3506.49     86.56 o
   1   5   3    16657.97    16708.23     66.58 o
   2   5   3     2819.52     2675.73     31.39 o
   3   5   3      214.71      214.94      7.78 o
   4   5   3     5373.63     5359.78     50.71 o
   5   5   3     5158.47     5440.60     56.58 o
   6   5   3      837.98      806.25     28.07 o
   7   5   3      302.99      315.06     12.59 o
   8   5   3     1765.71     1801.12     46.72 o
  -8   6   3      166.42      193.68     12.03 o
  -7   6   3       44.13       45.91      8.87 o
  -6   6   3       23.93       23.90      7.45 o
  -5   6   3      129.13      128.59      8.01 o
  -4   6   3      383.23      372.88     13.81 o
  -3   6   3       23.25       32.18      4.76 o
  -2   6   3       21.14       20.17      4.22 o
  -1   6   3       32.38       37.07      4.45 o
   0   6   3      678.28      683.07     25.04 o
   1   6   3       11.88        4.87      8.19 o
   2   6   3      163.42      166.50      6.32 o
   3   6   3      210.89      204.69      7.40 o
   4   6   3      772.36      786.81     22.25 o
   5   6   3       16.58       39.43      7.24 o
   6   6   3       57.39       52.47      8.80 o
   7   6   3       64.75       65.33      9.14 o
  -8   7   3        2.40        5.96     18.44 o
  -7   7   3      490.25      457.38     15.66 o
  -6   7   3     2322.21     2382.55     41.15 o
  -5   7   3     1477.69     1495.89     29.94 o
  -4   7   3     3265.11     3244.47     40.04 o
  -3   7   3     8445.89     8528.95     57.26 o
  -2   7   3     4934.05     5042.16     41.39 o
   0   7   3     9830.60     9421.67    282.50 o
   1   7   3    13526.46    13638.02     67.32 o
   2   7   3      454.63      467.01     15.61 o
   3   7   3      545.39      548.30     17.76 o
   4   7   3     8010.29     7912.04     64.77 o
   5   7   3     5659.82     5766.20     59.96 o
   6   7   3      204.80      205.05     10.36 o
   7   7   3      314.35      320.07     12.77 o
  -8   8   3     1495.41     1528.32     40.90 o
  -7   8   3      182.45      170.04     10.88 o
  -6   8   3      125.41       96.95      8.60 o
  -5   8   3     1605.66     1700.11     32.63 o
  -4   8   3     4393.77     4490.07     47.62 o
  -3   8   3      443.80      429.37     16.09 o
  -2   8   3      981.77     1020.76     21.14 o
  -1   8   3     7166.18     6998.59     49.90 o
   0   8   3     5408.82     5261.60    164.89 o
   1   8   3     3176.90     3174.72     35.29 o
   2   8   3     2008.51     2139.21     30.76 o
   3   8   3     2623.74     2684.01     37.50 o
   4   8   3     2624.65     2827.68     40.83 o
   5   8   3     1177.46     1230.67     31.25 o
   6   8   3     1063.27     1034.16     31.50 o
   7   8   3      256.61      257.20     12.43 o
  -8   9   3      217.10      233.64     12.64 o
  -7   9   3        1.89        1.53     15.03 o
  -6   9   3      333.69      334.31     11.67 o
  -5   9   3     1116.80     1065.28     27.66 o
  -4   9   3      270.10      290.74     10.04 o
  -3   9   3      119.44      102.39      9.27 o
  -2   9   3     1692.83     1692.15     28.03 o
  -1   9   3     3495.84     3481.73     37.85 o
   0   9   3      156.79      137.09      7.20 o
   1   9   3      615.25      601.09     18.05 o
   2   9   3     3056.74     3080.00     38.46 o
   3   9   3      834.01      858.33     24.23 o
   4   9   3     1762.02     1871.33     35.11 o
   5   9   3      512.18      511.29     17.60 o
   6   9   3     1295.35     1382.37     36.10 o
   7   9   3      112.40       98.03     10.72 o
  -8  10   3     1126.35     1115.79     38.30 o
  -7  10   3     1062.65     1070.29     33.40 o
  -6  10   3      466.31      421.79     14.98 o
  -5  10   3     2417.39     2365.34     40.87 o
  -4  10   3     1443.23     1496.28     30.89 o
  -3  10   3      986.86      970.72     25.41 o
  -2  10   3     1590.09     1529.29     28.32 o
  -1  10   3     6955.98     6965.29     56.24 o
   0  10   3     2563.24     2625.55     79.61 o
   1  10   3      166.69      160.32      7.33 o
   2  10   3     4929.37     5002.29     50.64 o
   3  10   3     9894.46     9993.70     75.01 o
   4  10   3     1271.22     1308.01     31.50 o
   5  10   3      151.73      167.02      9.91 o
   6  10   3     2693.11     2698.81     49.99 o
   7  10   3     2177.89     2023.86     48.37 o
  -7  11   3     1263.02     1258.15     37.32 o
  -6  11   3     1443.49     1462.74     37.05 o
  -5  11   3     1470.88     1474.30     34.43 o
  -4  11   3      115.39      127.67      7.97 o
  -3  11   3     1953.24     1931.04     34.50 o
  -2  11   3     1199.91     1253.23     27.26 o
  -1  11   3     2151.04     2173.03     34.41 o
   0  11   3      196.85      197.68      8.13 o
   1  11   3     1349.31     1363.10     28.23 o
   2  11   3      630.42      578.64     18.57 o
   3  11   3        7.91       11.30     13.88 o
   4  11   3      637.32      709.66     24.26 o
   5  11   3      605.50      593.53     21.75 o
   6  11   3        9.54       16.09     16.52 o
  -7  12   3      360.95      339.99     14.04 o
  -6  12   3      118.34      106.49     10.74 o
  -5  12   3      934.01      861.20     28.93 o
  -4  12   3      684.53      720.93     25.14 o
  -3  12   3       93.56       86.66      7.92 o
  -2  12   3     2246.55     2238.21     37.25 o
  -1  12   3     2530.65     2552.44     38.91 o
   0  12   3      202.77      207.52      5.94 o
   1  12   3        1.62       -0.18      5.87 o
   2  12   3     1905.06     1882.48     35.40 o
   3  12   3      561.32      620.11     21.01 o
   4  12   3      149.12      150.71      9.61 o
   5  12   3       15.64      -15.16     15.16 o
   6  12   3      621.02      650.56     24.60 o
  -6  13   3     3268.31     3352.13     57.12 o
  -5  13   3      963.14     1018.30     31.36 o
  -4  13   3        0.40        9.84      6.95 o
  -3  13   3     3220.49     3314.79     48.21 o
  -2  13   3     4076.55     4058.06     51.84 o
  -1  13   3       74.08       64.97      7.90 o
   0  13   3      736.08      753.28     16.75 o
   1  13   3     1986.33     1898.63     36.51 o
   2  13   3     2122.76     2175.67     39.86 o
   3  13   3      373.88      376.45     12.12 o
   4  13   3      702.07      702.19     23.58 o
   5  13   3      692.15      691.33     24.89 o
  -6  14   3      149.81      154.20     11.80 o
  -5  14   3     1157.71     1144.36     33.82 o
  -4  14   3      874.87      846.71     29.58 o
  -3  14   3     1386.56     1319.76     33.80 o
  -2  14   3      593.09      618.12     21.19 o
  -1  14   3     1923.87     1958.10     38.28 o
   0  14   3       93.30      113.44      6.15 o
   1  14   3      141.78      168.31      8.89 o
   2  14   3      378.53      405.26     13.43 o
   3  14   3      844.68      862.44     30.01 o
   4  14   3       23.34       24.28      8.46 o
   5  14   3       52.86       49.92      9.79 o
  -5  15   3      994.59      984.24     30.08 o
  -4  15   3       30.45       26.54      9.14 o
  -3  15   3      823.38      790.14     25.63 o
  -2  15   3      260.80      274.61     11.24 o
  -1  15   3      980.33      991.32     28.88 o
   0  15   3      227.13      255.82      7.60 o
   1  15   3      525.78      540.47     18.14 o
   2  15   3        5.77        5.08     14.10 o
   3  15   3        7.05        5.46     15.05 o
   4  15   3      124.04      148.50     11.37 o
  -4  16   3     3197.18     3263.25     57.08 o
  -3  16   3      455.65      444.70     14.92 o
  -2  16   3      339.98      330.21     12.12 o
  -1  16   3     2510.15     2560.47     47.31 o
   0  16   3     3138.71     3052.32     36.82 o
   1  16   3       15.84       18.73      8.33 o
   2  16   3     1095.18     1091.60     34.10 o
   3  16   3     1127.26     1183.15     36.44 o
  -3  17   3      464.18      475.54     17.67 o
  -2  17   3      377.83      401.14     13.76 o
  -1  17   3      226.41      232.72     11.15 o
   0  17   3      630.60      602.88     15.65 o
   1  17   3     1260.29     1234.89     36.37 o
   2  17   3      412.70      435.26     15.01 o
  -2  18   3        8.98      -16.04     16.04 o
  -1  18   3      309.73      311.09     13.06 o
   0  18   3      944.86      941.97     21.06 o
   1  18   3       20.07       27.08      9.77 o
  -9   0   4      246.78      254.08     13.16 o
  -8   0   4     2526.01     2456.46     48.25 o
  -7   0   4      465.49      480.51     16.02 o
  -6   0   4     1682.24     1648.32     32.90 o
  -5   0   4      856.09      851.83     21.91 o
  -4   0   4      594.56      615.19     17.19 o
  -3   0   4      118.18      130.83      5.55 o
  -2   0   4    14158.37    14144.29     56.78 o
  -1   0   4       30.78       57.41      4.69 o
   0   0   4       53.53       37.70      3.18 o
   1   0   4     1623.22     1606.85     21.03 o
   2   0   4    25133.16    23047.57     82.73 o
   4   0   4      202.14      191.31      7.51 o
   5   0   4      504.36      441.42     14.46 o
   6   0   4     9905.74     8902.36     79.01 o
   7   0   4     2939.87     2598.89     49.45 o
   8   0   4      171.46      133.62     11.01 o
  -9   1   4      186.92      185.91     12.39 o
  -8   1   4      131.34      150.39     10.49 o
  -7   1   4     1957.89     1880.22     38.73 o
  -6   1   4      908.86      922.88     25.84 o
  -5   1   4      312.90      318.56     12.05 o
  -4   1   4       13.06        4.81      5.12 o
  -3   1   4     4424.16     4223.09     35.86 o
  -2   1   4     1501.54     1453.82     19.90 o
  -1   1   4     6384.62     6212.73     35.58 o
   0   1   4     1527.96     1635.26     62.81 o
   1   1   4    10956.79    10693.33     51.75 o
   2   1   4     5110.86     4919.38     40.27 o
   4   1   4      536.78      465.59     14.94 o
   5   1   4     1413.90     1269.52     28.63 o
   6   1   4      173.57      161.99     10.22 o
   7   1   4     1396.62     1334.09     37.48 o
   8   1   4      186.28      145.49     12.55 o
  -9   2   4        3.28       17.31      9.70 o
  -8   2   4      430.44      400.28     15.70 o
  -7   2   4      172.79      199.00     10.27 o
  -6   2   4      557.70      568.08     18.53 o
  -5   2   4     1201.22     1222.44     25.81 o
  -4   2   4     1562.77     1639.47     26.27 o
  -3   2   4      275.99      279.25      9.41 o
  -2   2   4     3340.07     3344.45     29.09 o
  -1   2   4     6719.22     6178.10     36.13 o
   0   2   4       72.40       71.15      6.39 o
   1   2   4     7768.33     7850.59     44.91 o
   2   2   4    11627.82    12238.03     62.78 o
   3   2   4     1394.37     1180.11     23.22 o
   4   2   4       19.26       24.26      6.57 o
   5   2   4     4004.00     3624.24     49.00 o
   6   2   4     2063.67     1936.51     40.65 o
   7   2   4      765.36      731.73     26.72 o
   8   2   4        4.07       11.42     10.31 o
  -9   3   4      598.90      565.50     20.83 o
  -8   3   4        9.45       14.85      9.18 o
  -7   3   4     3195.55     3072.60     48.48 o
  -6   3   4     4605.26     4711.71     53.29 o
  -5   3   4       43.52      -19.29     19.29 o
  -4   3   4     2582.14     2638.60     32.85 o
  -3   3   4    13515.09    13121.65     62.72 o
  -2   3   4     9341.40     9581.51     49.25 o
  -1   3   4     3824.32     3653.20     29.22 o
   0   3   4    19593.55    20084.38    894.02 o
   1   3   4    13185.51    13229.06     59.17 o
   2   3   4     2016.16     1988.83     26.20 o
   3   3   4     3538.99     3211.46     36.15 o
   4   3   4     7493.84     7278.01     60.44 o
   5   3   4     3695.11     3923.06     48.86 o
   6   3   4       28.69       36.71      8.51 o
   7   3   4     1675.89     1785.05     44.17 o
   8   3   4     1685.57     1711.78     47.78 o
  -9   4   4      757.95      697.52     25.11 o
  -8   4   4      836.33      838.81     26.69 o
  -7   4   4      836.19      803.09     26.81 o
  -6   4   4     1699.74     1764.70     33.94 o
  -5   4   4     2860.86     2944.41     39.29 o
  -4   4   4     5583.89     5726.66     48.55 o
  -3   4   4     3225.20     3385.64     33.37 o
  -2   4   4     3120.10     3126.16     29.90 o
  -1   4   4     2766.25     2749.53     26.47 o
   0   4   4     2845.81     2631.88     82.97 o
   1   4   4     2862.17     3083.84     30.19 o
   2   4   4      504.39      481.30     14.62 o
   3   4   4      535.54      502.67     16.81 o
   4   4   4      160.26      166.41      8.53 o
   5   4   4      567.57      567.06     18.93 o
   6   4   4      332.84      352.42     12.16 o
   7   4   4       21.52       -7.92     17.15 o
  -9   5   4      276.41      228.14     14.10 o
  -8   5   4      446.98      413.13     14.64 o
  -7   5   4      386.30      384.89     13.00 o
  -6   5   4     2023.07     2096.67     37.28 o
  -5   5   4      388.73      382.07     13.45 o
  -4   5   4     4897.89     4984.07     46.63 o
  -3   5   4     2179.81     2092.45     27.55 o
  -2   5   4     3435.03     3470.76     32.63 o
  -1   5   4     1013.88     1051.20     18.25 o
   0   5   4    11162.10    10860.75    502.70 o
   1   5   4     2120.75     2259.65     27.12 o
   2   5   4       43.54       39.50      5.12 o
   3   5   4      398.12      410.52     13.74 o
   4   5   4     8122.22     7895.72     64.05 o
   5   5   4     1670.60     1793.22     35.11 o
   6   5   4       56.09       63.80      8.80 o
   7   5   4      223.01      226.15     11.64 o
  -9   6   4     3600.78     3395.29     63.42 o
  -8   6   4     2570.63     2448.68     50.40 o
  -7   6   4     1298.15     1330.70     33.85 o
  -6   6   4      125.38      151.74      8.62 o
  -5   6   4    14593.86    15278.84     89.34 o
  -4   6   4    13743.95    14008.17     79.03 o
  -3   6   4      862.57      889.64     19.32 o
  -2   6   4      511.17      556.04     15.28 o
  -1   6   4    27565.06    28193.06     91.85 o
   0   6   4    14092.15    13846.55    436.29 o
   1   6   4      218.58      185.82      6.23 o
   2   6   4     1307.17     1355.25     23.92 o
   3   6   4     8877.68     8694.06     62.22 o
   4   6   4      312.51      313.24     10.06 o
   5   6   4     1747.48     1811.52     36.01 o
   6   6   4      806.68      826.40     27.35 o
   7   6   4      341.12      348.72     13.22 o
  -8   7   4      235.60      205.59     14.10 o
  -7   7   4       72.19       86.88      9.12 o
  -6   7   4      393.83      425.06     14.40 o
  -5   7   4      207.05      199.86      9.39 o
  -4   7   4      945.60      895.48     22.65 o
  -3   7   4       87.06       94.60      5.84 o
  -2   7   4     1083.40     1176.47     21.62 o
  -1   7   4     1710.18     1704.62     25.18 o
   0   7   4     1168.23     1138.46     31.51 o
   1   7   4        4.23       21.10      4.87 o
   3   7   4      174.24      176.23      7.83 o
   4   7   4     1294.81     1230.40     29.09 o
   5   7   4       57.73       56.04      8.03 o
   6   7   4      337.20      372.68     12.34 o
   7   7   4        1.72       18.50      9.30 o
  -8   8   4     1795.33     1766.89     43.38 o
  -7   8   4      927.98      913.85     31.32 o
  -6   8   4     1094.82     1112.81     30.55 o
  -5   8   4     3545.08     3600.07     47.03 o
  -4   8   4     3384.44     3523.30     43.00 o
  -3   8   4     1214.55     1258.15     27.78 o
  -2   8   4     1080.64     1077.40     21.64 o
  -1   8   4     4820.23     4576.57     41.96 o
   0   8   4     2111.10     1914.03     83.40 o
   1   8   4     1349.49     1399.44     25.63 o
   2   8   4      144.53      143.58      6.90 o
   3   8   4     2417.91     2413.60     37.34 o
   4   8   4      149.95      159.30      8.91 o
   5   8   4      159.52      167.16      9.68 o
   6   8   4      315.09      312.51     12.46 o
   7   8   4      126.11      131.17     10.88 o
  -8   9   4      320.83      316.51     14.31 o
  -7   9   4     1953.16     1907.36     42.61 o
  -6   9   4     3586.95     3544.55     52.59 o
  -5   9   4      638.95      607.95     19.86 o
  -4   9   4     3170.22     3242.24     42.88 o
  -3   9   4     5555.87     5702.63     53.67 o
  -2   9   4     4628.96     4663.98     45.30 o
  -1   9   4       18.24       19.25      5.28 o
   0   9   4     7804.70     7530.33    229.34 o
   1   9   4     4920.77     5001.77     47.91 o
   2   9   4      381.72      360.50     11.96 o
   3   9   4      507.55      511.29     17.15 o
   4   9   4     5290.99     5734.26     60.87 o
   5   9   4     1528.00     1597.33     36.08 o
   6   9   4      121.19      119.66     10.94 o
   7   9   4      887.02      908.30     30.17 o
  -8  10   4        0.09       -2.80     17.37 o
  -7  10   4      384.48      407.63     14.89 o
  -6  10   4      676.08      665.61     23.06 o
  -5  10   4       15.41        0.61     12.39 o
  -4  10   4      303.68      332.37     11.37 o
  -3  10   4     2969.83     2929.41     41.12 o
  -2  10   4       12.92        8.62      9.50 o
  -1  10   4        4.60       -4.02      9.05 o
   0  10   4        0.47        7.76      4.70 o
   1  10   4     2494.28     2488.46     36.58 o
   2  10   4      286.81      281.76      9.61 o
   3  10   4      218.45      220.67     10.63 o
   4  10   4      498.38      502.20     17.17 o
   5  10   4      780.26      850.28     28.18 o
   6  10   4       52.73       66.44      9.95 o
  -7  11   4     1581.42     1685.91     41.75 o
  -6  11   4     1130.71     1102.23     32.76 o
  -5  11   4        9.76        0.00     11.82 o
  -4  11   4      196.13      186.67      8.89 o
  -3  11   4     3981.95     3905.25     49.43 o
  -2  11   4     1139.32     1100.99     26.27 o
  -1  11   4     1259.68     1231.40     26.78 o
   0  11   4      493.82      511.20     20.89 o
   1  11   4     4445.37     4557.10     50.92 o
   2  11   4      857.71      842.13     25.50 o
   3  11   4     1631.60     1617.24     35.34 o
   4  11   4      378.57      408.40     14.76 o
   5  11   4      850.51      846.94     26.45 o
   6  11   4       33.69        8.37     18.66 o
  -7  12   4      215.54      221.21     13.00 o
  -6  12   4      274.18      257.90     12.21 o
  -5  12   4      540.04      512.81     18.21 o
  -4  12   4     1289.86     1329.82     31.61 o
  -3  12   4       18.73       13.45     13.88 o
  -2  12   4     5187.43     5158.93     56.24 o
  -1  12   4     1205.16     1233.07     28.57 o
   0  12   4      462.37      470.46     11.76 o
   1  12   4      475.68      476.58     15.80 o
   2  12   4     8260.04     8120.02     73.10 o
   3  12   4     1527.71     1512.98     35.07 o
   4  12   4       60.22       74.99      8.53 o
   5  12   4      741.36      720.11     25.20 o
  -6  13   4        0.06        7.18      8.87 o
  -5  13   4       15.19       32.76      8.08 o
  -4  13   4       37.11       34.41      8.26 o
  -3  13   4      103.17      118.28      9.05 o
  -2  13   4        2.81       -1.58      7.29 o
  -1  13   4       78.63       78.87      7.65 o
   0  13   4        4.60        3.90     12.14 o
   1  13   4       76.10       98.96      7.92 o
   2  13   4       60.07       59.47      8.85 o
   3  13   4        0.20       -9.75     15.14 o
   4  13   4        4.51       19.81      7.56 o
   5  13   4      136.29      126.27     11.28 o
  -6  14   4       49.15       49.81     10.40 o
  -5  14   4      955.25      910.08     27.91 o
  -4  14   4     1084.73     1144.17     33.51 o
  -3  14   4       86.26       79.87      8.91 o
  -2  14   4     1123.72     1078.01     30.46 o
  -1  14   4     1814.62     1873.07     37.65 o
   0  14   4      500.66      482.18     11.55 o
   1  14   4      712.29      731.31     22.77 o
   2  14   4     3471.24     3425.61     53.06 o
   3  14   4     1061.33     1120.17     33.55 o
   4  14   4       21.33       18.73      8.53 o
  -5  15   4       15.78        5.14     16.81 o
  -4  15   4      263.27      263.50     12.07 o
  -3  15   4     2736.62     2742.51     49.70 o
  -2  15   4      932.78      938.66     29.70 o
  -1  15   4      140.18      135.00      9.48 o
   0  15   4     1563.59     1523.13     67.34 o
   1  15   4     3583.92     3472.54     54.89 o
   2  15   4      564.79      545.82     18.71 o
   3  15   4      678.99      676.53     22.70 o
   4  15   4     1484.03     1544.49     42.00 o
  -4  16   4      261.94      262.43     13.16 o
  -3  16   4      349.50      346.80     13.97 o
  -2  16   4      102.91       91.37     10.20 o
  -1  16   4        0.06      -14.96     14.96 o
   0  16   4      112.71      117.76     15.81 o
   1  16   4      576.57      641.58     23.63 o
   2  16   4       36.45       35.81     10.54 o
   3  16   4        0.64        2.62     16.97 o
  -3  17   4     1525.08     1532.27     41.66 o
  -2  17   4      620.54      584.50     19.92 o
  -1  17   4        1.35      -11.53     15.46 o
   0  17   4     3456.18     3484.27     66.07 o
   1  17   4     1800.00     1817.10     44.24 o
   2  17   4       80.72       64.00     10.74 o
  -1  18   4     1998.40     1962.23     46.70 o
  -9   1   5      310.04      298.61     14.31 o
  -8   1   5     1303.06     1272.16     36.71 o
  -7   1   5     5436.69     5328.55     62.60 o
  -6   1   5     3439.15     3387.91     45.48 o
  -5   1   5      124.71      119.84      7.13 o
  -4   1   5     6273.39     6228.77     50.22 o
  -3   1   5    29889.51    30123.82     98.68 o
  -2   1   5     5315.25     5147.83     38.10 o
  -1   1   5      430.37      376.34     12.50 o
   0   1   5     7720.42     7582.10    289.53 o
   1   1   5    19864.70    18993.33     75.56 o
   2   1   5     2561.09     2423.33     30.80 o
   3   1   5      120.44      109.92      6.52 o
   4   1   5      773.91      682.51     21.37 o
   5   1   5     1070.61      983.25     27.84 o
   6   1   5       12.21        6.57     14.26 o
   7   1   5     1111.24      967.86     32.52 o
  -9   2   5     1035.07      963.89     31.27 o
  -8   2   5     2454.51     2379.80     48.00 o
  -6   2   5     2789.24     2789.90     41.91 o
  -5   2   5     3883.62     3992.82     44.87 o
  -4   2   5     2510.40     2387.07     32.20 o
  -3   2   5      963.61      893.36     18.64 o
  -2   2   5     9275.04     8713.39     49.22 o
  -1   2   5     3799.25     3412.58     29.92 o
   0   2   5      398.50      355.53      8.04 o
   1   2   5     2801.82     2697.03     29.85 o
   2   2   5     6112.83     5798.61     47.42 o
   3   2   5      357.72      300.69     11.28 o
   4   2   5        0.23        3.79     10.99 o
   5   2   5     1916.65     1899.67     39.11 o
   6   2   5     3555.54     3244.32     51.43 o
   7   2   5      109.08      109.31     10.56 o
  -9   3   5      310.38      320.52     14.24 o
  -8   3   5      636.03      580.28     19.56 o
  -7   3   5      295.00      309.17     11.33 o
  -6   3   5     1288.56     1349.63     30.37 o
  -5   3   5       21.08       22.77      6.18 o
  -4   3   5      200.35      199.03      7.54 o
  -3   3   5      328.55      387.91     13.34 o
  -2   3   5     2836.83     2739.25     29.06 o
  -1   3   5     3054.89     3059.88     29.04 o
   0   3   5      164.02      159.00      7.51 o
   1   3   5      633.40      607.90     16.09 o
   2   3   5     1093.34     1072.23     21.84 o
   3   3   5      517.47      506.89     15.75 o
   4   3   5      117.22      108.39      8.17 o
   5   3   5      273.12      266.46     10.67 o
   6   3   5      196.84      218.68     10.90 o
   7   3   5      172.58      171.40     12.23 o
  -9   4   5     1348.18     1355.21     42.07 o
  -8   4   5      898.92      927.66     28.32 o
  -7   4   5      729.41      746.81     23.42 o
  -6   4   5      726.72      722.87     23.74 o
  -5   4   5     8126.01     8288.15     65.22 o
  -4   4   5     1387.47     1399.56     25.99 o
  -3   4   5      251.57      245.28      8.98 o
  -2   4   5     3457.86     3334.04     32.74 o
  -1   4   5    23578.62    22515.20     79.64 o
   0   4   5      127.69      127.82      7.12 o
   1   4   5     3768.32     3764.34     35.86 o
   2   4   5     8974.20     9343.44     60.57 o
   3   4   5     9962.02     9535.17     66.10 o
   4   4   5      199.69      159.62      8.80 o
   5   4   5     4289.90     4569.69     55.14 o
   6   4   5     2166.15     2149.43     42.70 o
   7   4   5      629.05      609.78     20.11 o
  -9   5   5      230.94      205.62     13.09 o
  -8   5   5      152.52      163.50     11.37 o
  -7   5   5      862.59      876.60     29.56 o
  -6   5   5     1643.19     1600.33     34.23 o
  -5   5   5        0.13       11.64      6.81 o
  -4   5   5     2589.67     2651.13     35.65 o
  -3   5   5      914.39      828.55     18.84 o
  -2   5   5     1160.31     1309.98     22.02 o
  -1   5   5     4011.36     3785.21     34.93 o
   0   5   5     5346.68     4984.07    193.09 o
   1   5   5     1935.05     1851.07     26.72 o
   2   5   5       30.75       36.71      5.62 o
   3   5   5     5773.78     5407.65     51.41 o
   4   5   5     7274.41     7061.67     64.41 o
   5   5   5     1210.41     1283.53     31.77 o
   6   5   5       41.96       57.98      8.62 o
   7   5   5     1575.62     1504.40     40.60 o
  -9   6   5      192.98      164.36     13.16 o
  -8   6   5       30.89       44.82      9.39 o
  -7   6   5        0.76        0.00     13.43 o
  -6   6   5       46.25       74.11      8.78 o
  -5   6   5      520.26      528.49     17.33 o
  -4   6   5       47.76       52.97      6.52 o
  -3   6   5      412.38      465.07     15.93 o
  -2   6   5      610.12      674.27     17.15 o
  -1   6   5      695.64      587.35     16.09 o
   0   6   5      180.67      187.03      4.75 o
   1   6   5       49.83       51.25      5.08 o
   2   6   5       62.78       66.12      5.89 o
   3   6   5       19.02       30.60      6.75 o
   4   6   5       95.54       89.98      8.39 o
   5   6   5        0.99       -1.24     12.95 o
   6   6   5        2.32      -14.33     14.33 o
   7   6   5       10.07      -17.80     17.80 o
  -8   7   5      147.24      147.82     11.15 o
  -7   7   5     1279.01     1224.58     34.14 o
  -6   7   5     4165.42     4261.62     55.34 o
  -5   7   5      154.55      200.70      9.86 o
  -4   7   5     3329.02     3452.87     42.21 o
  -3   7   5     3194.03     3304.55     40.81 o
  -2   7   5     5467.42     5513.63     46.63 o
  -1   7   5     3536.68     3481.59     36.60 o
   0   7   5    11514.11    11178.19    397.73 o
   1   7   5     2877.09     2872.76     35.16 o
   2   7   5      176.05      198.46      7.74 o
   3   7   5     7433.48     7245.90     62.18 o
   4   7   5    10302.00    10050.24     79.60 o
   5   7   5      977.19     1029.49     29.29 o
   6   7   5       44.96       49.49      8.64 o
   7   7   5     2084.91     2012.42     46.79 o
  -8   8   5      359.28      364.08     14.17 o
  -7   8   5      457.66      442.19     15.55 o
  -6   8   5      252.77      283.74     11.35 o
  -5   8   5     2548.72     2525.05     40.54 o
  -4   8   5      208.88      213.29      8.73 o
  -3   8   5        4.68       -3.07     16.29 o
  -2   8   5     1888.95     1978.95     30.10 o
  -1   8   5     7491.53     7184.58     54.57 o
   0   8   5        4.40       -6.49      6.72 o
   1   8   5     2200.34     2064.08     31.64 o
   2   8   5     1936.52     1904.99     32.20 o
   3   8   5     3562.07     3576.04     46.58 o
   4   8   5      102.44      101.19      9.07 o
   5   8   5     1424.06     1512.70     35.79 o
   6   8   5      510.53      492.59     16.43 o
  -8   9   5       33.67       44.01     10.27 o
  -7   9   5      143.23      121.71     10.47 o
  -6   9   5        7.17       11.91      7.90 o
  -5   9   5       32.95       37.01      7.38 o
  -4   9   5      157.39      160.41      8.53 o
  -3   9   5       72.68       93.68      9.84 o
  -2   9   5       61.38       41.24      6.90 o
  -1   9   5      999.33      965.31     22.93 o
   0   9   5      256.47      279.28      8.56 o
   1   9   5      828.17      775.51     22.27 o
   2   9   5       43.16       46.00      6.88 o
   3   9   5      601.05      563.34     20.80 o
   4   9   5      319.76      368.01     12.91 o
   5   9   5      661.04      695.94     23.42 o
   6   9   5      118.19      119.97     10.65 o
  -8  10   5     1966.78     1870.52     47.06 o
  -7  10   5       64.46       64.32      9.86 o
  -6  10   5     1058.28     1032.11     30.28 o
  -5  10   5     1890.34     1837.52     36.69 o
  -4  10   5     1020.26     1040.21     28.12 o
  -3  10   5     1172.93     1119.90     29.02 o
  -2  10   5     4704.11     4530.44     48.84 o
  -1  10   5     1633.31     1610.98     29.88 o
   0  10   5      471.83      482.77     24.25 o
   1  10   5     1500.97     1532.22     30.53 o
   2  10   5     4556.24     4626.16     52.27 o
   3  10   5      873.08      851.52     27.91 o
   4  10   5        0.50        4.42      7.42 o
   5  10   5     1295.99     1330.66     35.54 o
   6  10   5     3042.86     3022.16     54.62 o
  -7  11   5     1874.60     1918.45     45.46 o
  -6  11   5      562.22      612.44     22.34 o
  -5  11   5       32.50       29.88      7.72 o
  -4  11   5     1274.24     1346.34     31.79 o
  -3  11   5     5257.78     5290.87     58.16 o
  -2  11   5      323.68      313.87     11.08 o
  -1  11   5      138.68      145.70      7.78 o
   0  11   5      603.12      591.86     32.37 o
   1  11   5     3112.93     3139.47     44.33 o
   2  11   5      373.88      365.51     14.01 o
   3  11   5       26.00       13.70      8.76 o
   4  11   5      235.71      230.19     10.54 o
   5  11   5      503.08      487.16     18.16 o
  -7  12   5      120.95      128.44     11.46 o
  -6  12   5       10.58       20.67      8.19 o
  -5  12   5      147.51      139.58      9.27 o
  -4  12   5      875.54      876.87     27.57 o
  -3  12   5       59.62       50.71      8.82 o
  -2  12   5      272.30      290.27     10.09 o
  -1  12   5      138.98      144.19      7.67 o
   0  12   5       15.56       10.85      5.55 o
   1  12   5      814.12      835.90     26.45 o
   2  12   5     1791.87     1801.14     37.76 o
   3  12   5      163.62      151.00     10.58 o
   4  12   5      174.41      180.20     10.36 o
   5  12   5      570.63      584.68     21.66 o
  -6  13   5      969.34      949.76     32.61 o
  -5  13   5       76.08       88.87      9.07 o
  -4  13   5     1712.92     1732.33     38.80 o
  -3  13   5     9109.62     9038.44     81.27 o
  -2  13   5      824.38      817.53     25.77 o
  -1  13   5       18.20       17.28      6.63 o
   0  13   5     2813.28     2839.25     53.83 o
   1  13   5     6080.61     5989.13     66.30 o
   2  13   5       98.70       95.37      9.93 o
   3  13   5      315.49      297.22     12.75 o
   4  13   5      609.24      599.08     21.10 o
   5  13   5      981.07     1025.77     35.11 o
  -6  14   5      476.72      506.67     16.79 o
  -5  14   5      720.71      732.66     24.82 o
  -4  14   5     1802.98     1802.50     41.46 o
  -3  14   5        6.10      -12.05     15.55 o
  -2  14   5     1603.64     1602.72     36.15 o
  -1  14   5      973.94      954.23     28.48 o
   0  14   5     1250.95     1151.76     22.86 o
   1  14   5      257.37      240.64     11.37 o
   2  14   5     1682.18     1610.85     40.04 o
   3  14   5       39.79       32.47     10.18 o
   4  14   5      119.82      148.90     10.36 o
  -5  15   5        0.00       -9.61     15.16 o
  -4  15   5      433.25      431.11     15.01 o
  -3  15   5      917.54      947.80     30.69 o
  -2  15   5     1288.28     1314.61     34.41 o
  -1  15   5       40.97       43.72      8.10 o
   0  15   5     1154.15     1192.96     35.34 o
   1  15   5      464.74      471.32     16.90 o
   2  15   5      577.12      586.40     22.16 o
   3  15   5        0.48        1.69     16.81 o
  -4  16   5     1013.50     1051.06     35.00 o
  -3  16   5       10.07        6.61     13.94 o
  -2  16   5     1368.70     1356.99     37.37 o
  -1  16   5     2582.39     2473.48     48.14 o
   0  16   5      299.80      311.39     18.64 o
   1  16   5      523.74      474.21     16.58 o
   2  16   5     2016.04     1934.38     46.34 o
  -3  17   5       68.25       51.68      9.91 o
  -2  17   5       18.71       14.64     16.88 o
  -1  17   5      282.66      277.88     12.52 o
   0  17   5      440.82      430.89     18.80 o
   1  17   5      308.97      344.09     13.52 o
  -9   0   6     3340.82     3147.98     60.19 o
  -8   0   6     4222.69     3956.31     60.78 o
  -6   0   6      789.15      847.82     24.55 o
  -5   0   6     9333.87     9362.55     68.72 o
  -4   0   6     3555.92     3685.67     40.45 o
  -3   0   6     9298.23     9535.96     59.06 o
  -2   0   6     2612.94     2556.66     29.56 o
  -1   0   6     1869.64     1601.91     23.29 o
   0   0   6      413.03      420.12     10.03 o
   1   0   6    13360.45    12268.93     65.74 o
   2   0   6     4727.86     4422.30     43.51 o
   3   0   6        2.11       -3.27      9.95 o
   4   0   6      527.16      481.11     17.62 o
   5   0   6     8462.14     7492.31     72.83 o
   6   0   6     3090.89     2832.96     50.06 o
   7   0   6      115.03       94.26      9.93 o
  -9   1   6      245.61      224.19     13.94 o
  -8   1   6      417.32      440.77     14.82 o
  -7   1   6      336.18      395.86     15.19 o
  -6   1   6      261.19      259.57      9.57 o
  -5   1   6        9.58       11.98      6.14 o
  -4   1   6     4222.79     4398.93     43.94 o
  -3   1   6     1274.67     1242.46     23.04 o
  -2   1   6       45.84       52.99      5.82 o
  -1   1   6      335.51      298.21     10.70 o
   0   1   6     3970.19     3803.07    104.44 o
   1   1   6      581.12      506.87     15.48 o
   2   1   6      482.98      448.28     14.40 o
   3   1   6        2.70       -9.21      9.64 o
   4   1   6     1567.90     1449.49     32.22 o
   5   1   6      315.30      304.66     11.53 o
   6   1   6      727.04      648.44     22.88 o
   7   1   6      287.00      254.33     12.00 o
  -9   2   6      199.88      180.69     12.70 o
  -8   2   6     1177.78     1114.10     34.23 o
  -7   2   6      432.74      468.73     17.26 o
  -6   2   6       16.54       16.16      7.27 o
  -5   2   6      220.30      210.81      8.73 o
  -4   2   6     1102.14     1101.55     23.76 o
  -3   2   6       62.72       77.29      5.64 o
  -2   2   6     1049.57      914.80     18.98 o
  -1   2   6     1807.28     1616.12     23.26 o
   0   2   6      116.10      104.67      4.06 o
   1   2   6     1103.87     1054.04     21.66 o
   2   2   6     6907.40     6789.66     54.73 o
   3   2   6      463.60      442.15     15.14 o
   4   2   6     1011.73      981.87     28.41 o
   5   2   6     2056.66     2063.53     41.78 o
   6   2   6     1448.90     1391.97     37.12 o
   7   2   6       23.72       30.19      8.87 o
  -9   3   6      117.96      123.31     12.16 o
  -8   3   6      980.85      966.28     32.52 o
  -7   3   6     2951.30     2839.01     47.17 o
  -6   3   6     2460.54     2449.15     40.76 o
  -5   3   6      136.58      145.36      7.81 o
  -4   3   6     5949.90     5910.95     51.52 o
  -3   3   6     5764.30     5221.13     44.03 o
  -2   3   6     1183.14     1143.70     21.12 o
  -1   3   6     2558.05     2366.89     28.23 o
   0   3   6    15496.39    15185.12    463.90 o
   1   3   6     2872.61     2859.74     33.40 o
   2   3   6      382.18      379.54     12.37 o
   3   3   6     4065.04     3801.33     45.36 o
   4   3   6     5471.44     5121.08     59.04 o
   5   3   6      251.86      254.58     11.35 o
   6   3   6     1058.72     1101.28     34.66 o
   7   3   6     1960.18     1966.36     49.67 o
  -9   4   6      780.14      764.93     25.72 o
  -8   4   6        0.53       26.67      8.64 o
  -7   4   6      521.48      518.33     18.25 o
  -6   4   6     1272.35     1255.80     30.06 o
  -5   4   6     4177.31     4176.45     48.55 o
  -4   4   6     1058.63      974.85     23.44 o
  -3   4   6     1025.63      909.22     20.42 o
  -2   4   6     3838.13     3653.00     36.24 o
  -1   4   6     5342.27     5149.12     41.69 o
   0   4   6     1143.20     1067.31     20.22 o
   1   4   6     2406.51     2360.34     31.21 o
   2   4   6     1047.69     1131.47     24.05 o
   3   4   6     1898.18     1776.32     32.20 o
   4   4   6       85.72      106.31      8.26 o
   5   4   6      284.64      317.43     11.91 o
   6   4   6       55.65       53.08      9.27 o
   7   4   6      104.49      115.48     12.00 o
  -9   5   6        0.65       15.43     16.81 o
  -8   5   6      164.17      162.44     11.30 o
  -7   5   6     2009.11     1922.74     40.85 o
  -6   5   6     1731.85     1835.19     36.80 o
  -5   5   6      307.51      295.28     10.65 o
  -4   5   6      159.65      188.65      7.74 o
  -3   5   6     1268.24     1182.48     23.20 o
  -2   5   6      468.97      468.19     15.23 o
  -1   5   6     2986.07     2603.88     31.32 o
   0   5   6     1359.66     1295.89     27.65 o
   1   5   6      567.69      522.71     16.86 o
   2   5   6       67.95       51.25      6.68 o
   3   5   6     4845.00     4579.06     50.28 o
   4   5   6     1993.95     1842.13     36.24 o
   5   5   6      122.21      148.27      9.57 o
   6   5   6        5.68       11.10      8.53 o
   7   5   6     1701.97     1651.86     45.25 o
  -8   6   6      337.55      343.93     13.56 o
  -7   6   6       19.98       23.04      8.44 o
  -6   6   6     6794.56     6597.66     67.70 o
  -5   6   6     6140.20     6243.41     59.96 o
  -4   6   6      574.80      577.44     18.59 o
  -3   6   6      358.27      342.51     11.64 o
  -2   6   6    21007.63    20192.99     16.31 o
  -1   6   6    15447.84    14848.08     75.31 o
   0   6   6      609.15      605.42     20.85 o
   1   6   6      636.31      593.24     17.76 o
   2   6   6    12749.01    12409.15     77.81 o
   3   6   6    10017.76     9515.49     73.12 o
   4   6   6      292.20      290.76     10.67 o
   5   6   6      433.78      481.61     17.26 o
   6   6   6     1789.06     1758.21     42.48 o
  -8   7   6        9.60        0.86     15.61 o
  -7   7   6      709.03      677.07     24.12 o
  -6   7   6      235.86      207.04     11.37 o
  -5   7   6      402.24      442.37     15.05 o
  -4   7   6       21.71       27.39      5.96 o
  -3   7   6      279.57      280.25     12.07 o
  -2   7   6      458.34      465.64     15.46 o
  -1   7   6     1176.00     1016.63     22.70 o
   0   7   6      314.92      295.29      7.47 o
   1   7   6      419.79      408.81     14.22 o
   2   7   6      457.84      457.44     16.20 o
   3   7   6      467.70      457.42     14.73 o
   4   7   6      178.60      162.26      9.52 o
   5   7   6       52.97       49.56      7.69 o
   6   7   6        9.36       20.74      8.55 o
  -8   8   6      224.06      250.00     13.81 o
  -7   8   6      368.99      393.94     13.67 o
  -6   8   6     4040.87     3998.25     55.38 o
  -5   8   6     5862.77     5960.59     61.93 o
  -4   8   6      349.35      378.66     12.57 o
  -3   8   6     2869.53     2813.44     41.30 o
  -2   8   6    10424.68    10542.50     70.37 o
  -1   8   6     7948.33     7803.60     59.72 o
   0   8   6      349.39      333.85      8.16 o
   1   8   6     2351.66     2265.49     35.09 o
   2   8   6     2085.81     2091.11     35.27 o
   3   8   6     1662.12     1714.62     35.97 o
   4   8   6       27.92       38.12      7.65 o
   5   8   6      455.21      443.70     15.05 o
   6   8   6      419.48      437.34     14.96 o
  -8   9   6      439.47      459.97     16.61 o
  -7   9   6     2744.93     2734.80     51.52 o
  -6   9   6     1606.21     1572.01     37.63 o
  -5   9   6      106.57      111.21      9.07 o
  -4   9   6     2404.78     2442.56     39.68 o
  -3   9   6     4874.81     5033.14     54.21 o
  -2   9   6     1762.60     1740.61     30.64 o
  -1   9   6     1379.18     1300.52     27.66 o
   0   9   6     3560.41     3494.79    126.71 o
   1   9   6     2674.17     2657.29     38.87 o
   2   9   6        0.03      -11.89     11.89 o
   3   9   6     2756.17     2813.94     45.25 o
   4   9   6     1932.35     2056.22     40.96 o
   5   9   6      565.15      588.47     22.29 o
   6   9   6      204.62      232.13     12.48 o
  -7  10   6      133.42      115.71     10.97 o
  -6  10   6        6.94       13.94     14.37 o
  -5  10   6      211.93      197.70     10.47 o
  -4  10   6        4.90       18.16      6.75 o
  -3  10   6       19.07        8.66      9.32 o
  -2  10   6      289.94      296.61      9.91 o
  -1  10   6      572.72      539.12     17.19 o
   0  10   6      453.29      442.73     11.44 o
   1  10   6      158.37      159.91      8.48 o
   2  10   6      421.25      416.20     15.46 o
   3  10   6      559.54      547.33     19.16 o
   4  10   6      534.85      540.49     18.98 o
   5  10   6        8.63       -3.95     16.31 o
  -7  11   6      850.24      771.79     25.32 o
  -6  11   6      435.60      404.75     14.35 o
  -5  11   6       25.20       21.37      7.72 o
  -4  11   6     4266.56     4159.90     56.65 o
  -3  11   6     2218.34     2250.69     40.27 o
  -2  11   6       82.57       78.13      7.29 o
  -1  11   6       77.62       89.37      7.20 o
   0  11   6     3546.57     3500.11     77.80 o
   1  11   6     1240.73     1190.92     30.24 o
   2  11   6      185.25      170.50      9.61 o
   3  11   6      181.64      185.52     11.15 o
   4  11   6      925.08      986.63     31.86 o
   5  11   6       99.80       91.55     10.83 o
  -7  12   6        0.42       -7.29     16.63 o
  -6  12   6      182.74      198.85     10.94 o
  -5  12   6     1644.84     1667.74     39.86 o
  -4  12   6     1841.23     1783.43     39.50 o
  -3  12   6      996.47      958.52     29.67 o
  -2  12   6     1499.29     1534.43     32.85 o
  -1  12   6      852.14      872.35     25.79 o
   0  12   6       78.85       61.50     11.72 o
   1  12   6     2940.91     2976.42     46.74 o
   2  12   6     2625.18     2634.52     45.61 o
   3  12   6        1.64      -16.00     16.00 o
   4  12   6      145.39      126.79     10.81 o
   5  12   6     3153.16     3235.74     59.11 o
  -6  13   6        0.02       -2.59     13.61 o
  -5  13   6       14.73       31.00      8.24 o
  -4  13   6      122.55      141.32     10.02 o
  -3  13   6       69.89       86.68      9.07 o
  -2  13   6      131.43      109.31      8.42 o
  -1  13   6        8.12       23.60      6.59 o
   0  13   6      150.63      156.59      9.87 o
   1  13   6       10.33      -10.27     14.37 o
   2  13   6      542.24      509.22     17.98 o
   3  13   6       27.46        2.30     18.10 o
   4  13   6       97.88       91.31     10.42 o
  -5  14   6      740.87      686.73     25.43 o
  -4  14   6      426.67      404.48     13.70 o
  -3  14   6       51.00       51.75      8.73 o
  -2  14   6      502.32      481.23     15.82 o
  -1  14   6      773.60      741.35     23.51 o
   0  14   6       29.44       28.40     11.90 o
   1  14   6     1345.03     1327.88     36.24 o
   2  14   6     2172.82     2103.62     45.55 o
   3  14   6      434.15      399.42     15.41 o
  -5  15   6       50.76       42.07     10.24 o
  -4  15   6     1427.62     1431.82     39.34 o
  -3  15   6     1030.09      934.25     32.20 o
  -2  15   6        1.59       -9.84     14.24 o
  -1  15   6      493.89      459.75     17.01 o
   0  15   6     2930.89     2857.60     72.10 o
   1  15   6     1155.22     1086.63     35.04 o
   2  15   6      134.18      154.14     11.89 o
   3  15   6      777.99      765.08     27.82 o
  -4  16   6       38.39       57.23      9.23 o
  -3  16   6       13.26       13.38      8.85 o
  -2  16   6       37.17       62.69      8.96 o
  -1  16   6       21.41       34.64      8.35 o
   0  16   6      335.43      318.84      9.14 o
   1  16   6        9.67        7.63     14.44 o
   2  16   6       13.94      -20.87     20.87 o
  -2  17   6      151.99      120.74     12.14 o
  -1  17   6     1109.62     1011.29     31.05 o
   0  17   6     1049.92      952.63     44.43 o
  -9   1   7       19.26       16.81     17.98 o
  -8   1   7     3305.34     3276.77     55.90 o
  -7   1   7     1227.07     1183.45     32.63 o
  -6   1   7      239.32      236.08      9.59 o
  -5   1   7     2053.74     2074.53     34.91 o
  -4   1   7    15586.33    15736.20     15.45 o
  -3   1   7     8037.65     8090.28     57.75 o
  -2   1   7        8.85       24.48      4.96 o
  -1   1   7     4628.98     4099.07     38.82 o
   0   1   7    20745.67    20513.13    589.15 o
   1   1   7     5308.86     5097.12     47.19 o
   2   1   7      209.62      190.45      7.99 o
   3   1   7     1904.09     1852.76     35.02 o
   4   1   7     6639.13     5937.76     65.20 o
   5   1   7      246.66      230.39     11.37 o
   6   1   7      153.25      142.06     10.63 o
   7   1   7      447.73      408.36     14.64 o
  -9   2   7     2714.57     2605.03     55.52 o
  -8   2   7      526.46      516.98     17.35 o
  -7   2   7      108.58      118.30      9.39 o
  -6   2   7     1727.28     1760.22     34.79 o
  -5   2   7    11243.61    11446.53     78.99 o
  -4   2   7      303.94      327.11     12.25 o
  -3   2   7     3398.18     3225.68     36.40 o
  -2   2   7     1735.45     1603.88     25.77 o
  -1   2   7     8551.77     7658.95     52.77 o
   0   2   7     1162.27     1194.53     42.85 o
   1   2   7    12250.48    12016.90     72.19 o
   2   2   7     1146.03     1142.98     25.59 o
   3   2   7     1404.74     1290.26     29.33 o
   4   2   7      730.45      693.25     22.61 o
   5   2   7     4372.45     4421.38     62.40 o
   6   2   7      150.68      166.46     10.72 o
   7   2   7       19.16       17.87      9.77 o
  -9   3   7       18.25       32.90     10.40 o
  -8   3   7       67.83       77.52     10.04 o
  -7   3   7      692.39      682.62     22.70 o
  -6   3   7      453.68      447.15     16.40 o
  -5   3   7      842.18      857.09     23.96 o
  -4   3   7        0.26        4.54     10.04 o
  -3   3   7     3641.81     3412.42     37.94 o
  -2   3   7     1109.74     1106.36     22.07 o
  -1   3   7     1188.36     1102.52     21.64 o
   0   3   7       40.84       54.72      3.99 o
   1   3   7     5895.38     5771.44     50.80 o
   2   3   7      103.35       99.50      7.33 o
   3   3   7       98.44      100.44      7.83 o
   4   3   7       24.03       -4.60     14.08 o
   5   3   7     1103.30     1175.93     34.25 o
   6   3   7      373.98      392.65     14.71 o
  -9   4   7      782.38      739.61     25.02 o
  -8   4   7      972.57      928.27     28.91 o
  -7   4   7      220.82      220.82     11.19 o
  -6   4   7     3386.72     3322.06     48.03 o
  -5   4   7     1410.90     1405.20     30.55 o
  -4   4   7      688.59      723.93     21.28 o
  -3   4   7     1211.07     1216.57     24.01 o
  -2   4   7     7649.94     7052.40     53.17 o
  -1   4   7     3399.25     3183.07     35.67 o
   0   4   7      791.70      802.20     14.15 o
   1   4   7      951.31      899.21     22.09 o
   2   4   7     6438.65     6373.93     58.66 o
   3   4   7      616.20      617.94     19.00 o
   4   4   7      252.41      265.47     10.81 o
   5   4   7     1377.22     1420.56     37.53 o
   6   4   7     2171.08     2242.18     48.77 o
  -9   5   7       24.41       17.56     18.19 o
  -8   5   7      538.27      503.53     17.08 o
  -7   5   7     2413.05     2359.21     45.95 o
  -6   5   7      415.57      400.55     13.61 o
  -5   5   7      182.23      179.48      8.57 o
  -4   5   7     1705.10     1744.07     31.16 o
  -3   5   7      952.66      847.95     21.30 o
  -2   5   7      111.20       97.58      6.45 o
  -1   5   7     4961.06     4685.84     44.17 o
   0   5   7     1772.50     1740.92     57.55 o
   1   5   7       12.66       18.03      5.57 o
   2   5   7      764.09      795.31     22.56 o
   3   5   7     5678.62     5291.77     57.59 o
   4   5   7      777.99      731.26     22.41 o
   5   5   7      115.54      130.26      9.77 o
   6   5   7     1691.33     1826.93     44.35 o
  -8   6   7       85.30       81.04     10.11 o
  -7   6   7       77.53       60.78     10.36 o
  -6   6   7      331.64      325.71     11.98 o
  -5   6   7      312.89      287.65      9.86 o
  -4   6   7      228.57      241.54      8.62 o
  -3   6   7      592.65      549.97     18.93 o
  -2   6   7     1571.70     1484.23     27.19 o
  -1   6   7      314.33      283.74     10.00 o
   0   6   7        3.99        3.78      4.74 o
   1   6   7      204.37      217.01      8.06 o
   2   6   7      355.26      341.50     11.12 o
   3   6   7       74.54       71.81      8.12 o
   4   6   7      144.04      121.42      8.78 o
   5   6   7       31.31       22.27      8.55 o
   6   6   7        4.46       10.29     10.04 o
  -8   7   7      410.27      374.44     14.33 o
  -7   7   7     3479.62     3356.26     55.68 o
  -6   7   7      470.12      487.25     16.72 o
  -5   7   7       58.35       47.87      7.22 o
  -4   7   7      844.18      840.08     24.03 o
  -3   7   7     2700.25     2802.94     40.92 o
  -2   7   7       38.95       39.36      6.05 o
  -1   7   7     5199.75     4919.92     48.70 o
   0   7   7     2083.40     2089.06     91.04 o
   1   7   7      600.65      548.14     16.92 o
   2   7   7     1733.53     1721.89     33.49 o
   3   7   7     9359.60     8890.61     76.21 o
   4   7   7     1380.59     1293.71     34.16 o
   5   7   7        9.34       11.67      8.24 o
   6   7   7     1849.18     1978.86     46.18 o
  -8   8   7      716.06      704.24     24.55 o
  -7   8   7        0.13       10.38     16.47 o
  -6   8   7     2435.43     2424.75     45.27 o
  -5   8   7      299.55      302.13     11.17 o
  -4   8   7      391.55      409.01     14.58 o
  -3   8   7      200.95      203.56     11.76 o
  -2   8   7     6853.88     6610.95     58.25 o
  -1   8   7      594.78      576.00     19.90 o
   0   8   7       70.82       80.50     13.92 o
   1   8   7      666.73      698.87     22.05 o
   2   8   7     4703.08     4424.02     53.44 o
   3   8   7        4.37       13.09     17.46 o
   4   8   7      528.64      587.03     21.71 o
   5   8   7      592.93      620.25     20.69 o
   6   8   7     1566.13     1586.88     43.70 o
  -8   9   7       92.57       81.15     11.24 o
  -7   9   7        7.27       23.15      8.39 o
  -6   9   7      553.95      612.73     22.79 o
  -5   9   7        8.68       -9.66     14.13 o
  -4   9   7     1127.66     1081.07     28.48 o
  -3   9   7      908.89      872.47     28.48 o
  -2   9   7       33.89       39.75      7.02 o
  -1   9   7        8.24        6.12     11.55 o
   0   9   7      993.80      948.55     18.08 o
   1   9   7     2499.30     2354.59     39.02 o
   2   9   7      640.53      606.98     20.42 o
   3   9   7      118.55      109.06     11.30 o
   4   9   7      710.88      822.77     28.70 o
   5   9   7      424.84      410.88     14.37 o
  -7  10   7        9.10       25.27      8.62 o
  -6  10   7     1970.30     1912.73     42.30 o
  -5  10   7     5676.28     5686.47     66.24 o
  -4  10   7      377.96      398.11     12.91 o
  -3  10   7     1455.51     1411.42     34.03 o
  -2  10   7     2864.40     2825.74     41.91 o
  -1  10   7     2597.20     2540.26     40.04 o
   0  10   7      282.43      294.14      7.08 o
   1  10   7     4157.89     4123.87     52.88 o
   2  10   7     1404.84     1417.95     33.28 o
   3  10   7      314.52      337.22     12.88 o
   4  10   7      787.57      877.12     29.76 o
   5  10   7     2794.80     2884.99     54.28 o
  -7  11   7     1168.48     1179.75     37.63 o
  -6  11   7       70.38       54.71      9.45 o
  -5  11   7      743.39      764.59     24.30 o
  -4  11   7     2049.63     2074.24     41.05 o
  -3  11   7     3168.95     3150.28     48.61 o
  -2  11   7       26.37       22.75      6.48 o
  -1  11   7     1365.84     1270.58     30.89 o
   0  11   7     1630.32     1615.44     48.64 o
   1  11   7     1859.52     1845.40     37.83 o
   2  11   7       52.50       49.63      8.39 o
   3  11   7      776.29      833.31     27.44 o
   4  11   7     1080.04     1119.20     35.38 o
   5  11   7      557.05      564.62     18.77 o
  -6  12   7       11.92        5.03     14.67 o
  -5  12   7      480.65      450.22     15.93 o
  -4  12   7      149.80      145.97     10.38 o
  -3  12   7        3.15        6.61     16.02 o
  -2  12   7        0.42       -8.87     11.58 o
  -1  12   7      584.79      576.56     20.49 o
   0  12   7        0.84        4.19      9.51 o
   1  12   7      406.21      387.26     13.25 o
   2  12   7      174.22      162.19     10.72 o
   3  12   7      477.71      491.73     17.49 o
   4  12   7      159.82      161.04     11.78 o
  -6  13   7      231.31      226.94     12.46 o
  -5  13   7     1132.60     1122.26     35.58 o
  -4  13   7     5345.58     5433.66     68.61 o
  -3  13   7     2508.88     2443.96     45.59 o
  -2  13   7       65.65       57.62      7.45 o
  -1  13   7     2182.36     2028.62     41.37 o
   0  13   7     8043.07     7845.95     75.38 o
   1  13   7     1563.32     1558.90     38.01 o
   2  13   7       85.44       82.39     10.33 o
   3  13   7     1115.50     1111.07     36.40 o
   4  13   7     2825.47     2973.78     55.86 o
  -5  14   7      852.10      908.48     29.67 o
  -4  14   7        8.01       -6.48     15.55 o
  -3  14   7      387.02      349.69     12.70 o
  -2  14   7      196.72      191.74     10.56 o
  -1  14   7     1473.83     1563.44     37.85 o
   0  14   7       25.01        2.64     11.51 o
   1  14   7     1283.91     1277.64     36.40 o
   2  14   7      351.25      332.35     13.63 o
   3  14   7      430.23      463.99     16.13 o
  -4  15   7      367.36      364.76     13.61 o
  -3  15   7     1090.55     1094.69     35.09 o
  -2  15   7       42.47       42.25      8.96 o
  -1  15   7      697.97      637.35     23.60 o
   0  15   7      501.76      500.12     19.62 o
   1  15   7     1175.94     1101.44     35.45 o
   2  15   7        0.10      -19.11     19.11 o
  -3  16   7      942.78      912.25     29.40 o
  -2  16   7     2601.30     2642.39     52.90 o
  -1  16   7      718.34      658.71     25.27 o
   0  16   7       36.81       45.79      6.35 o
   1  16   7      931.45      837.21     28.84 o
  -9   0   8     4034.72     3872.08     66.37 o
  -8   0   8     2041.41     1995.41     45.57 o
  -7   0   8        7.89       -5.69     12.70 o
  -6   0   8     3555.03     3464.35     49.13 o
  -5   0   8     7530.99     7702.80     66.58 o
  -4   0   8      718.19      815.37     22.75 o
  -3   0   8     2399.15     2421.91     34.55 o
  -2   0   8     4161.73     3867.19     41.10 o
  -1   0   8     2006.74     1757.11     28.12 o
   0   0   8     6813.79     6933.90    143.60 o
   1   0   8     7661.52     7592.24     60.89 o
   2   0   8     2110.63     2030.81     35.04 o
   3   0   8       41.85       37.34      7.40 o
   4   0   8     5071.99     4537.71     59.26 o
   5   0   8     2899.64     2609.90     48.86 o
   6   0   8       60.65       62.45      9.25 o
  -9   1   8      175.86      176.32     13.61 o
  -8   1   8      457.84      466.47     15.89 o
  -7   1   8      306.65      296.92     11.44 o
  -6   1   8      606.19      564.53     19.99 o
  -5   1   8     1216.74     1189.88     28.57 o
  -4   1   8     2338.91     2455.38     37.03 o
  -3   1   8       61.59       68.65      6.21 o
  -2   1   8      331.94      323.75     10.45 o
  -1   1   8     1898.78     1745.85     28.41 o
   0   1   8     2601.31     2629.54     65.09 o
   1   1   8      171.52      169.62      7.45 o
   2   1   8       11.48        6.23     10.79 o
   3   1   8      723.72      657.15     20.60 o
   4   1   8      973.07      879.60     30.21 o
   5   1   8      224.13      210.60     12.66 o
   6   1   8       91.01       88.80      9.93 o
  -9   2   8      765.85      704.17     24.93 o
  -8   2   8     1069.17     1021.41     34.46 o
  -7   2   8      322.83      331.87     12.12 o
  -6   2   8      651.94      666.60     21.41 o
  -5   2   8      186.65      207.22      8.91 o
  -4   2   8     2144.48     2210.20     35.58 o
  -3   2   8      604.33      552.88     18.35 o
  -2   2   8      304.66      278.24      9.86 o
  -1   2   8        0.64       11.71      4.96 o
   0   2   8      464.50      493.23     18.59 o
   1   2   8      318.72      278.89     10.00 o
   2   2   8      395.88      370.76     13.18 o
   3   2   8      784.20      688.31     23.96 o
   4   2   8      569.25      599.06     20.11 o
   5   2   8     1046.49     1108.97     35.36 o
   6   2   8      398.24      412.63     14.85 o
  -9   3   8      161.06      143.55     12.25 o
  -8   3   8     2311.19     2187.66     47.51 o
  -7   3   8     2562.36     2539.56     46.61 o
  -6   3   8      293.86      312.38     11.62 o
  -5   3   8     2167.99     2208.24     37.69 o
  -4   3   8     8493.77     8744.83     67.84 o
  -3   3   8     3967.52     3850.64     42.36 o
  -2   3   8       33.21       33.33      5.30 o
  -1   3   8     5126.49     4766.17     46.20 o
   0   3   8     9989.10     9883.45    125.03 o
   1   3   8     1157.12     1113.55     25.86 o
   2   3   8     1903.51     1840.23     34.14 o
   3   3   8     4208.58     3917.06     51.95 o
   4   3   8     2378.75     2242.70     44.96 o
   5   3   8       51.73       48.19     10.15 o
   6   3   8     1971.27     2124.89     49.34 o
  -9   4   8      110.70      115.28     11.67 o
  -8   4   8      368.20      333.77     14.31 o
  -7   4   8      111.62      135.99     10.47 o
  -6   4   8      272.43      273.43     10.63 o
  -5   4   8      482.73      530.56     17.89 o
  -4   4   8     1906.92     1840.32     32.88 o
  -3   4   8      665.25      659.13     19.92 o
  -2   4   8     2296.62     2113.59     32.02 o
  -1   4   8     1443.00     1320.23     25.09 o
   0   4   8     2350.34     2275.31     44.59 o
   1   4   8     2571.14     2585.09     38.44 o
   2   4   8     1875.60     1850.01     34.79 o
   3   4   8     1918.83     1783.25     36.94 o
   4   4   8      584.58      549.70     18.95 o
   5   4   8      446.90      489.34     16.77 o
   6   4   8        8.44      -19.47     19.47 o
  -8   5   8     1137.83     1076.16     36.76 o
  -7   5   8     2001.60     1896.01     41.96 o
  -6   5   8       36.47       50.08      8.01 o
  -5   5   8      180.29      182.21      8.71 o
  -4   5   8     2406.09     2330.19     37.16 o
  -3   5   8     2873.11     2685.07     37.48 o
  -2   5   8     1705.64     1664.34     29.33 o
  -1   5   8      961.36      920.46     22.56 o
   0   5   8     1375.99     1410.50     49.10 o
   1   5   8     1532.71     1421.67     29.76 o
   2   5   8     2172.75     2164.69     37.76 o
   3   5   8     1002.33     1012.96     28.66 o
   4   5   8      358.37      367.88     14.15 o
   5   5   8      264.48      283.79     12.86 o
   6   5   8     1112.96     1178.75     37.85 o
  -8   6   8       25.24       38.03      9.05 o
  -7   6   8     2645.25     2581.57     49.04 o
  -6   6   8     3236.20     3075.04     49.09 o
  -5   6   8      400.14      398.95     13.09 o
  -4   6   8      307.38      288.73     10.88 o
  -3   6   8     8441.58     8093.64     64.93 o
  -2   6   8     9685.55     9293.27     68.22 o
  -1   6   8      164.69      161.88      7.36 o
   0   6   8       96.53       78.06      4.74 o
   1   6   8     5693.03     5626.67     56.78 o
   2   6   8     4637.53     4564.86     54.62 o
   3   6   8       13.47       17.53      7.02 o
   4   6   8      559.88      528.96     19.11 o
   5   6   8     2953.76     3092.59     54.84 o
   6   6   8     1485.95     1517.58     44.55 o
  -8   7   8      109.52      128.66     10.74 o
  -7   7   8      347.40      370.11     14.04 o
  -6   7   8       60.47       71.13      8.87 o
  -5   7   8      247.47      251.49      9.61 o
  -4   7   8      696.75      674.14     23.04 o
  -3   7   8      611.30      614.06     20.58 o
  -2   7   8      308.33      331.78     10.81 o
  -1   7   8      206.86      219.13      8.24 o
   0   7   8      398.63      416.03     10.64 o
   1   7   8      650.63      644.60     22.18 o
   2   7   8      177.76      160.45      9.61 o
   3   7   8      164.91      162.69      9.09 o
   4   7   8       17.47        6.77     12.95 o
   5   7   8      296.65      312.27     13.18 o
  -8   8   8        0.06        6.52     18.01 o
  -7   8   8      287.80      272.78     13.09 o
  -6   8   8     1516.19     1457.39     36.94 o
  -5   8   8     1380.45     1367.46     33.15 o
  -4   8   8      548.42      548.91     18.89 o
  -3   8   8     2566.59     2435.17     41.28 o
  -2   8   8     4836.05     4603.54     51.10 o
  -1   8   8     1157.56     1099.88     26.85 o
   0   8   8     2005.96     1851.04     44.06 o
   1   8   8     6507.80     6460.81     64.18 o
   2   8   8     2303.96     2253.87     41.15 o
   3   8   8      340.60      366.84     13.74 o
   4   8   8     1198.23     1167.25     34.21 o
   5   8   8     1818.68     1886.56     45.68 o
  -7   9   8     2056.40     2005.59     46.11 o
  -6   9   8       93.32       90.72      9.52 o
  -5   9   8     1075.68      988.78     30.94 o
  -4   9   8     3606.30     3552.41     50.10 o
  -3   9   8     1976.25     2078.34     40.56 o
  -2   9   8      184.07      152.56      8.39 o
  -1   9   8     3298.67     3087.45     44.06 o
   0   9   8     5121.87     5049.24    168.08 o
   1   9   8     1148.56     1152.59     29.99 o
   2   9   8      928.38      904.08     29.29 o
   3   9   8     2860.70     2826.17     50.62 o
   4   9   8     1540.12     1568.97     39.84 o
   5   9   8      150.39      159.94     12.05 o
  -7  10   8       46.23       67.05     10.20 o
  -6  10   8      319.19      305.43     13.00 o
  -5  10   8       46.69       61.54      9.07 o
  -4  10   8     1460.26     1423.23     34.34 o
  -3  10   8       68.52       87.18     10.63 o
  -2  10   8      313.77      297.08     10.70 o
  -1  10   8       38.66       31.88      7.24 o
   0  10   8      312.30      298.87     16.21 o
   1  10   8       11.28       13.00     13.72 o
   2  10   8      101.26      105.14      9.43 o
   3  10   8      793.50      785.89     27.64 o
   4  10   8       42.47       62.67      9.88 o
  -7  11   8      702.22      694.72     21.75 o
  -6  11   8      367.72      339.60     13.54 o
  -5  11   8     1427.20     1376.30     38.39 o
  -4  11   8     3915.12     3822.88     55.61 o
  -3  11   8      953.43      974.72     30.35 o
  -2  11   8      165.76      151.56      8.78 o
  -1  11   8     3286.62     3218.48     49.72 o
   0  11   8     4553.19     4390.98    198.68 o
   1  11   8       72.33       72.83      8.42 o
   2  11   8        1.19        7.20     14.62 o
   3  11   8     1902.81     1802.90     45.30 o
   4  11   8     1318.81     1437.67     40.49 o
  -6  12   8     1582.11     1613.48     42.57 o
  -5  12   8     1846.12     1890.89     44.33 o
  -4  12   8       71.66       47.19     10.74 o
  -3  12   8      296.24      293.72     12.41 o
  -2  12   8     1557.74     1449.20     34.93 o
  -1  12   8     1201.67     1218.51     32.38 o
   0  12   8     1139.92     1130.09     23.04 o
   1  12   8     1167.69     1172.71     33.17 o
   2  12   8      905.82      881.38     27.64 o
   3  12   8       61.60       55.83     12.18 o
   4  12   8     1739.29     1951.74     47.67 o
  -6  13   8      256.77      233.08     13.22 o
  -5  13   8        0.85        6.79     17.31 o
  -4  13   8       37.68       60.78      9.07 o
  -3  13   8      112.69      106.33     10.22 o
  -2  13   8       33.92       46.09      7.94 o
  -1  13   8       90.92       86.32      9.21 o
   0  13   8       14.24       18.80     12.24 o
   1  13   8      191.69      193.84     11.17 o
   2  13   8       84.61      103.27     10.70 o
   3  13   8       76.60       68.00     12.64 o
  -5  14   8      556.38      537.87     18.80 o
  -4  14   8       38.94       32.38      9.23 o
  -3  14   8      570.67      536.50     18.73 o
  -2  14   8      511.30      561.07     21.08 o
  -1  14   8      122.74      120.61      9.54 o
   0  14   8      177.42      193.64      7.84 o
   1  14   8      572.15      607.02     21.17 o
   2  14   8      406.76      407.43     15.52 o
  -4  15   8     1401.29     1352.14     40.74 o
  -3  15   8      358.77      364.42     13.90 o
  -2  15   8        0.48      -15.05     15.05 o
  -1  15   8     1084.28     1027.08     33.82 o
   0  15   8      773.34      746.69     17.67 o
   1  15   8        2.07        7.00     15.10 o
  -2  16   8       26.64        3.57     16.88 o
  -1  16   8       60.25       62.36      9.34 o
  -9   1   9      152.44      143.46     12.82 o
  -8   1   9     1174.63     1151.53     36.22 o
  -7   1   9      834.15      815.01     24.73 o
  -6   1   9      731.10      780.05     26.45 o
  -5   1   9     3593.65     3662.38     49.16 o
  -4   1   9     3129.83     3180.00     43.38 o
  -3   1   9     1710.03     1719.38     31.36 o
  -2   1   9     2987.95     2915.53     38.75 o
  -1   1   9    11552.75    11082.18     74.00 o
   0   1   9     3333.49     3478.42    124.11 o
   1   1   9      808.18      736.04     22.43 o
   2   1   9     3519.99     3385.23     48.30 o
   3   1   9     6110.95     5761.98     66.76 o
   4   1   9     1611.15     1481.14     38.87 o
   5   1   9        9.71       28.34      8.55 o
   6   1   9     1031.10     1008.16     32.11 o
  -9   2   9      580.95      574.35     20.01 o
  -8   2   9      139.98      133.15     11.51 o
  -7   2   9      220.96      214.28     11.10 o
  -6   2   9     3303.31     3260.29     49.72 o
  -5   2   9      772.75      767.03     24.75 o
  -4   2   9      308.11      312.58      9.75 o
  -3   2   9     3326.11     3054.30     40.24 o
  -2   2   9     8696.62     8186.37     63.80 o
  -1   2   9      580.33      571.66     19.02 o
   0   2   9     2740.59     2771.93     54.54 o
   1   2   9     5643.09     5618.36     57.19 o
   2   2   9     5195.35     5031.60     58.43 o
   3   2   9        1.06        0.00     12.88 o
   4   2   9     2196.88     2081.53     45.18 o
   5   2   9      928.18      961.34     30.12 o
   6   2   9      256.74      249.01     13.94 o
  -8   3   9      119.22      117.04     10.79 o
  -7   3   9       98.43       90.70     10.00 o
  -6   3   9      461.85      456.27     16.99 o
  -5   3   9       23.08       23.78      7.29 o
  -4   3   9      720.01      721.08     23.29 o
  -3   3   9       48.42       49.97      6.50 o
  -2   3   9     2383.72     2248.21     34.75 o
  -1   3   9      166.48      156.28      7.27 o
   0   3   9     1080.34     1040.78     18.59 o
   1   3   9      246.62      247.50      9.39 o
   2   3   9     1902.91     1845.09     36.85 o
   3   3   9        8.62        1.31     13.67 o
   4   3   9     1197.93     1179.70     35.20 o
   5   3   9      635.70      682.51     24.19 o
  -8   4   9        0.61        1.76     17.22 o
  -7   4   9     3004.32     3029.20     53.17 o
  -6   4   9     3178.52     3199.73     49.81 o
  -5   4   9     1234.79     1203.42     30.48 o
  -4   4   9      462.62      455.50     17.04 o
  -3   4   9     9242.99     8758.71     67.93 o
  -2   4   9     2199.28     2204.38     35.36 o
  -1   4   9       79.14       84.33      6.59 o
   0   4   9      627.93      606.20     14.78 o
   1   4   9     6788.77     6911.64     64.45 o
   2   4   9      540.62      562.45     19.29 o
   3   4   9      193.26      161.90      9.36 o
   4   4   9      624.93      632.38     21.28 o
   5   4   9     2957.94     3165.44     59.35 o
  -8   5   9     1785.51     1746.46     45.03 o
  -7   5   9     2040.40     1930.57     43.92 o
  -6   5   9      233.08      248.49     10.90 o
  -5   5   9      535.44      488.28     16.79 o
  -4   5   9     3293.48     3269.33     46.31 o
  -3   5   9     1281.05     1221.92     27.75 o
  -2   5   9        2.58        2.50      6.16 o
  -1   5   9      421.35      398.92     13.38 o
   0   5   9      795.32      801.06     16.56 o
   1   5   9      382.94      403.03     13.67 o
   2   5   9      655.59      716.86     24.91 o
   3   5   9      770.23      764.90     23.51 o
   4   5   9       21.64       30.58      8.17 o
   5   5   9      655.28      702.62     24.39 o
  -8   6   9        8.74       13.67     16.95 o
  -7   6   9       74.40       76.19     10.15 o
  -6   6   9       51.69       43.51      8.46 o
  -5   6   9       47.60       40.56      7.20 o
  -4   6   9       43.78       49.11      7.38 o
  -3   6   9      524.41      451.85     16.68 o
  -2   6   9      487.16      435.31     16.13 o
  -1   6   9      170.47      163.52      7.72 o
   0   6   9       25.41       19.98      6.46 o
   1   6   9      879.87      918.39     26.31 o
   2   6   9      240.50      273.70     10.56 o
   3   6   9        1.12        2.78     11.87 o
   4   6   9      143.15      130.69     10.47 o
   5   6   9      240.39      277.18     13.79 o
  -8   7   9     2271.59     2195.31     51.30 o
  -7   7   9     1901.24     1804.03     44.06 o
  -6   7   9      197.10      215.32     10.29 o
  -5   7   9      349.40      363.16     12.03 o
  -4   7   9     2991.56     2899.44     45.18 o
  -3   7   9      569.41      565.32     19.36 o
  -2   7   9      105.10      111.03      7.56 o
  -1   7   9      596.40      559.87     17.26 o
   0   7   9     2382.61     2331.81     68.04 o
   1   7   9      153.83      185.55      9.18 o
   2   7   9     1072.97     1042.74     29.99 o
   3   7   9      835.59      769.51     24.03 o
   4   7   9      248.53      234.43     12.43 o
   5   7   9      757.18      780.47     28.93 o
  -8   8   9        1.55       22.41     10.06 o
  -7   8   9     1021.05     1083.35     35.36 o
  -6   8   9     1242.19     1262.82     35.16 o
  -5   8   9     1859.10     1868.28     39.05 o
  -4   8   9       37.97       47.06      7.58 o
  -3   8   9     2499.21     2354.90     43.31 o
  -2   8   9      754.70      768.74     23.87 o
  -1   8   9      647.11      625.86     19.09 o
   0   8   9      145.60      140.32      6.41 o
   1   8   9     3296.53     3255.96     48.79 o
   2   8   9      189.27      197.29     10.09 o
   3   8   9      121.60      132.56     11.89 o
   4   8   9      676.05      695.51     26.20 o
   5   8   9     2213.24     2269.51     51.77 o
  -7   9   9      868.44      901.62     28.30 o
  -6   9   9      478.72      481.39     17.78 o
  -5   9   9       98.57      107.58      9.36 o
  -4   9   9       29.34       35.49      7.29 o
  -3   9   9      308.53      272.67     13.70 o
  -2   9   9      352.15      317.39     10.88 o
  -1   9   9      114.25      116.86      8.37 o
   0   9   9       20.10       23.93      5.22 o
   1   9   9      194.38      173.70     10.33 o
   2   9   9       81.79       83.48      9.21 o
   3   9   9       68.39       68.67     12.28 o
   4   9   9      395.66      389.67     14.62 o
  -7  10   9      398.08      421.54     15.75 o
  -6  10   9     3002.18     3088.28     54.73 o
  -5  10   9     1564.66     1562.97     39.43 o
  -4  10   9      223.16      210.67     10.45 o
  -3  10   9     2325.68     2302.21     43.90 o
  -2  10   9     5179.76     4773.93     58.54 o
  -1  10   9      510.48      456.36     15.05 o
   0  10   9     2224.97     2118.91     85.07 o
   1  10   9     3082.84     3097.38     50.06 o
   2  10   9     2001.11     1935.22     43.13 o
   3  10   9       15.48        7.31     19.43 o
   4  10   9     2412.34     2521.30     53.35 o
  -6  11   9       99.89      114.76     10.97 o
  -5  11   9     1180.73     1166.03     34.84 o
  -4  11   9      806.61      818.26     25.36 o
  -3  11   9       37.03       41.87     10.83 o
  -2  11   9     1196.46     1146.52     31.77 o
  -1  11   9     4810.14     4392.49     59.29 o
   0  11   9     1600.62     1591.44     91.66 o
   1  11   9       86.83      104.06      8.66 o
   2  11   9      699.14      704.26     25.32 o
   3  11   9     1806.90     1773.19     45.73 o
  -6  12   9      438.72      445.19     15.93 o
  -5  12   9       18.66       14.31      9.25 o
  -4  12   9       46.28       27.28      8.62 o
  -3  12   9      210.34      198.17     12.07 o
  -2  12   9      449.17      472.63     15.89 o
  -1  12   9       17.26        5.87     15.05 o
   0  12   9      158.54      158.39      8.51 o
   1  12   9      174.62      162.01     10.06 o
   2  12   9      328.14      337.93     14.49 o
   3  12   9       17.12        5.05     13.06 o
  -5  13   9     2318.56     2358.60     51.25 o
  -4  13   9     1427.12     1534.64     40.76 o
  -3  13   9      639.12      649.12     22.29 o
  -2  13   9      435.37      427.55     14.73 o
  -1  13   9     4569.73     4442.20     63.51 o
   0  13   9     1372.42     1319.68     26.25 o
   1  13   9      151.71      138.59     10.52 o
   2  13   9     1310.62     1258.15     39.14 o
  -4  14   9      228.16      210.65     12.84 o
  -3  14   9      154.37      156.35     11.15 o
  -2  14   9      738.05      739.25     25.18 o
  -1  14   9       54.65       57.30      9.43 o
   0  14   9      379.52      385.02     17.51 o
   1  14   9      187.60      195.53     11.85 o
  -3  15   9        2.30        3.61     16.11 o
  -2  15   9      635.76      631.41     21.12 o
  -1  15   9      278.35      269.98     12.39 o
   0  15   9      410.24      406.92     10.35 o
  -8   0  10      462.23      418.11     14.51 o
  -7   0  10     2355.02     2281.38     47.71 o
  -6   0  10     6736.79     6818.82     72.62 o
  -5   0  10      174.28      181.42      9.23 o
  -4   0  10      658.00      664.19     22.90 o
  -3   0  10     5941.62     6005.53     59.65 o
  -2   0  10    12195.95    11840.28     81.85 o
  -1   0  10        2.44       22.95      5.87 o
   0   0  10       50.37       66.48      4.80 o
   1   0  10     2790.22     2762.84     43.09 o
   2   0  10     3351.19     3073.87     48.70 o
   3   0  10     1361.31     1365.77     36.31 o
   4   0  10     1339.08     1334.67     37.78 o
   5   0  10      275.11      264.56     12.97 o
  -8   1  10      275.68      238.18     12.73 o
  -7   1  10      544.47      537.99     18.57 o
  -6   1  10      578.95      656.54     23.02 o
  -5   1  10      874.37      894.20     27.12 o
  -4   1  10      535.36      526.21     18.30 o
  -3   1  10      771.29      781.94     23.65 o
  -2   1  10     1607.88     1528.86     31.07 o
  -1   1  10     1440.84     1381.72     30.39 o
   0   1  10        5.98       -7.27      8.89 o
   1   1  10      117.05       93.68      7.74 o
   2   1  10     1668.01     1609.47     36.49 o
   3   1  10      834.19      802.46     25.41 o
   4   1  10      167.99      186.11     11.58 o
   5   1  10       23.00       32.09      9.25 o
  -8   2  10       24.15       49.86      9.70 o
  -7   2  10     1543.00     1569.65     39.25 o
  -6   2  10     3342.59     3342.11     52.31 o
  -5   2  10      761.94      751.16     25.34 o
  -4   2  10        3.15        8.96      6.68 o
  -3   2  10     1621.23     1584.94     31.82 o
  -2   2  10      991.93      985.89     25.68 o
  -1   2  10      160.98      158.51      8.06 o
   0   2  10       64.41       73.51      5.08 o
   1   2  10      486.64      522.15     18.48 o
   2   2  10        2.61        9.88     13.06 o
   3   2  10       57.59       65.04      8.48 o
   4   2  10      378.65      384.35     14.71 o
   5   2  10      102.61      102.95     11.08 o
  -8   3  10     1793.41     1747.32     44.01 o
  -7   3  10      959.67      916.60     28.21 o
  -6   3  10      432.43      450.45     16.54 o
  -5   3  10     3290.19     3279.12     48.93 o
  -4   3  10     3344.15     3369.16     47.26 o
  -3   3  10      366.24      349.78     12.57 o
  -2   3  10     2597.59     2475.46     38.53 o
  -1   3  10     4651.64     4427.83     51.43 o
   0   3  10     1695.08     1888.21    169.15 o
   1   3  10       23.65       40.27      6.86 o
   2   3  10     4722.31     4645.45     59.99 o
   3   3  10     3237.55     3101.44     51.73 o
   4   3  10      184.24      199.50     11.89 o
   5   3  10      405.77      419.54     16.00 o
  -8   4  10       19.27       21.50     10.20 o
  -7   4  10      108.41      112.54     10.65 o
  -6   4  10        0.52       17.67      7.60 o
  -5   4  10      331.41      406.93     14.92 o
  -4   4  10      538.71      516.87     16.74 o
  -3   4  10      547.30      508.02     17.51 o
  -2   4  10      689.05      674.95     22.52 o
  -1   4  10      434.99      426.58     14.64 o
   0   4  10      886.33      851.19     25.80 o
   1   4  10     1142.34     1138.08     30.62 o
   2   4  10     1239.60     1173.00     32.40 o
   3   4  10      119.08      107.06      9.64 o
   4   4  10      414.56      413.65     14.89 o
   5   4  10      568.97      613.81     22.43 o
  -8   5  10      888.36      809.41     29.90 o
  -7   5  10      130.93      128.93     10.83 o
  -6   5  10       15.45      -11.01     14.24 o
  -5   5  10     1387.72     1388.41     34.41 o
  -4   5  10     1844.84     1834.52     37.12 o
  -3   5  10      252.19      222.02      9.41 o
  -2   5  10      674.50      606.19     19.18 o
  -1   5  10     2510.08     2353.10     39.39 o
   0   5  10     1501.87     1503.01     54.81 o
   1   5  10      891.77      854.09     27.60 o
   2   5  10      957.55      924.57     29.47 o
   3   5  10      540.50      530.27     18.66 o
   4   5  10      377.40      386.69     14.19 o
   5   5  10      520.90      557.78     20.31 o
  -8   6  10      177.01      227.59     13.74 o
  -7   6  10     1164.48     1184.87     36.92 o
  -6   6  10     1522.00     1479.72     37.19 o
  -5   6  10     1290.91     1316.46     33.31 o
  -4   6  10     3327.64     3298.68     49.34 o
  -3   6  10     3531.15     3362.64     47.35 o
  -2   6  10      875.63      940.04     26.02 o
  -1   6  10        2.16       -7.47     11.60 o
   0   6  10     7319.34     7170.36    119.24 o
   1   6  10     5002.02     5101.90     61.61 o
   2   6  10       65.59       86.48      8.21 o
   3   6  10       29.25       29.90      7.49 o
   4   6  10     2728.45     2654.98     54.77 o
  -7   7  10        3.11        3.45     15.66 o
  -6   7  10       60.65       70.30      9.41 o
  -5   7  10      444.43      470.44     17.56 o
  -4   7  10      875.06      849.17     27.60 o
  -3   7  10      231.21      180.06     13.79 o
  -2   7  10      104.27       97.22      7.60 o
  -1   7  10      373.69      352.01     11.67 o
   0   7  10      971.90      945.11     41.54 o
   1   7  10      486.17      467.33     16.04 o
   2   7  10      229.96      215.27     10.83 o
   3   7  10      147.21      135.48     10.06 o
   4   7  10      498.15      473.92     16.18 o
  -7   8  10      188.70      190.36     11.98 o
  -6   8  10      393.57      408.49     13.83 o
  -5   8  10       82.94       83.57      9.36 o
  -4   8  10      636.43      639.57     21.57 o
  -3   8  10     1081.81     1011.09     33.98 o
  -2   8  10     1654.54     1637.26     34.46 o
  -1   8  10       20.16       -5.03     12.48 o
   0   8  10     1452.44     1398.60     36.76 o
   1   8  10     2324.27     2243.83     43.97 o
   2   8  10     1012.04     1056.46     33.31 o
   3   8  10      172.86      172.46     13.34 o
   4   8  10     1563.08     1570.62     43.79 o
  -7   9  10      101.20      100.54     10.99 o
  -6   9  10      164.10      180.51     11.17 o
  -5   9  10     2867.04     2765.07     50.67 o
  -4   9  10     2451.90     2463.50     46.45 o
  -3   9  10      107.46       86.21     12.16 o
  -2   9  10     1907.10     1761.98     37.94 o
  -1   9  10     4758.39     4534.68     59.06 o
   0   9  10     2996.69     2892.78    119.80 o
   1   9  10      273.15      254.33     11.10 o
   2   9  10     1649.33     1616.66     40.06 o
   3   9  10     2222.83     2178.95     50.04 o
   4   9  10      503.33      542.61     20.85 o
  -6  10  10      263.16      253.66     12.91 o
  -5  10  10      584.70      577.28     19.41 o
  -4  10  10       18.44       19.25      8.26 o
  -3  10  10       32.85        1.42     20.58 o
  -2  10  10       29.07        4.15     15.50 o
  -1  10  10      732.21      702.62     24.01 o
   0  10  10       15.97       14.59      5.46 o
   1  10  10        3.01        7.72     13.47 o
   2  10  10       82.96      109.09     10.99 o
   3  10  10      108.95      115.66     13.47 o
  -6  11  10      567.76      628.80     23.53 o
  -5  11  10     1053.28     1066.63     34.82 o
  -4  11  10      747.32      736.92     24.26 o
  -3  11  10      546.96      531.44     19.00 o
  -2  11  10     1876.37     1781.38     40.72 o
  -1  11  10     2395.79     2266.03     45.52 o
   0  11  10      372.24      354.99     11.76 o
   1  11  10       29.92       -1.62     16.25 o
   2  11  10     2039.11     2094.05     47.01 o
   3  11  10     2139.25     2157.33     51.48 o
  -5  12  10      107.97      100.35     10.38 o
  -4  12  10        0.26        7.22      8.19 o
  -3  12  10     1788.18     1792.12     43.36 o
  -2  12  10     2658.48     2476.46     47.31 o
  -1  12  10       10.97       17.10      8.60 o
   0  12  10      178.55      159.65      7.48 o
   1  12  10      854.63      828.46     27.53 o
   2  12  10      765.25      739.25     25.29 o
  -4  13  10        5.37      -12.34     14.89 o
  -3  13  10      111.17      111.55     11.78 o
  -2  13  10       85.31       67.79     10.47 o
  -1  13  10        1.24      -14.53     14.53 o
   0  13  10        1.68      -10.70     10.70 o
   1  13  10      164.79      142.47     11.30 o
  -3  14  10     1701.30     1683.02     44.21 o
  -2  14  10      838.61      811.92     28.16 o
  -1  14  10        0.06      -16.20     16.20 o
   0  14  10      281.30      287.89      9.04 o
  -8   1  11      823.54      744.24     24.44 o
  -7   1  11      222.01      221.16     12.09 o
  -6   1  11     2196.81     2185.42     44.10 o
  -5   1  11     1435.53     1520.94     35.47 o
  -4   1  11      775.35      807.63     26.51 o
  -3   1  11       23.24       19.70      7.49 o
  -2   1  11     6018.26     6117.81     63.01 o
  -1   1  11     3957.10     3898.08     51.14 o
   0   1  11       27.26       39.05      6.04 o
   1   1  11      428.09      432.26     16.68 o
   2   1  11     8051.72     8263.55     82.24 o
   3   1  11     2935.97     3021.14     54.46 o
   4   1  11        8.28        4.56     16.20 o
  -8   2  11       13.72       38.10      9.03 o
  -7   2  11     1709.87     1755.39     42.77 o
  -6   2  11      618.39      659.54     21.21 o
  -5   2  11       61.22       67.79      8.48 o
  -4   2  11      220.13      234.09      9.68 o
  -3   2  11     4543.94     4379.76     54.28 o
  -2   2  11     1046.14     1068.17     28.27 o
  -1   2  11      577.81      534.44     19.07 o
   0   2  11      258.19      273.14      7.28 o
   1   2  11     3778.83     3864.33     54.53 o
   2   2  11      498.29      532.68     19.36 o
   3   2  11     1732.23     1732.87     41.17 o
   4   2  11      636.79      695.58     24.32 o
  -8   3  11      241.92      250.11     13.65 o
  -7   3  11       44.60       51.21      9.84 o
  -6   3  11       65.74       75.10      9.14 o
  -5   3  11      122.40      128.14      9.45 o
  -4   3  11      406.37      404.50     14.49 o
  -3   3  11     1386.00     1394.84     31.32 o
  -2   3  11      121.69      111.61      8.60 o
  -1   3  11     1921.54     1860.29     36.24 o
   0   3  11       66.31       59.01      5.67 o
   1   3  11      702.43      656.02     21.77 o
   2   3  11       98.83       85.94      9.45 o
   3   3  11      609.61      590.32     20.67 o
   4   3  11        6.34        8.46     16.97 o
  -8   4  11      259.26      294.12     13.97 o
  -7   4  11      841.40      820.94     27.46 o
  -6   4  11     3025.87     3114.51     52.54 o
  -5   4  11      188.77      218.36     10.42 o
  -4   4  11     3263.55     3277.52     50.31 o
  -3   4  11     2424.40     2277.02     39.77 o
  -2   4  11     1166.13     1101.41     29.76 o
  -1   4  11      640.15      542.46     19.61 o
   0   4  11     7066.01     7185.45     52.66 o
   1   4  11     1972.11     1959.21     40.51 o
   2   4  11       32.99       44.67      8.17 o
   3   4  11      654.44      539.14     19.23 o
   4   4  11     2741.61     2545.76     54.55 o
  -8   5  11     1621.86     1660.88     45.32 o
  -7   5  11      584.35      574.64     21.28 o
  -6   5  11       33.24       40.69      8.78 o
  -5   5  11     3491.42     3650.11     55.41 o
  -4   5  11     2616.77     2682.21     45.59 o
  -3   5  11      385.23      395.38     15.19 o
  -2   5  11      295.18      292.93     10.72 o
  -1   5  11     2885.15     2808.33     45.16 o
   0   5  11     1641.72     1604.61     36.88 o
   1   5  11      187.68      179.68     10.06 o
   2   5  11       78.80       84.38      8.60 o
   3   5  11      474.10      458.82     15.57 o
   4   5  11       52.47       44.91     10.92 o
  -7   6  11        0.07       13.27     15.41 o
  -6   6  11       54.71       49.40      9.21 o
  -5   6  11        3.29       -5.08     15.12 o
  -4   6  11        7.74       -4.15     14.73 o
  -3   6  11       22.90       36.01      6.66 o
  -2   6  11       76.97       72.87      7.09 o
  -1   6  11        0.05        1.26     13.22 o
   0   6  11       82.54      103.10      6.40 o
   1   6  11       10.22      -14.28     14.28 o
   2   6  11       76.37       61.25      8.76 o
   3   6  11        7.70      -14.98     14.98 o
   4   6  11      337.11      369.55     15.28 o
  -7   7  11      331.78      333.21     13.16 o
  -6   7  11      136.12      126.74     10.56 o
  -5   7  11     6065.48     5990.12     72.15 o
  -4   7  11     2681.92     2612.83     47.37 o
  -3   7  11       66.90       79.55     12.82 o
  -2   7  11      378.31      381.50     13.34 o
  -1   7  11     4912.63     4803.45     60.46 o
   0   7  11     2140.38     2039.59     55.87 o
   1   7  11      178.33      194.02     10.33 o
   2   7  11       53.02       59.08      8.87 o
   3   7  11     1025.65     1089.70     35.97 o
  -7   8  11      435.75      420.21     15.52 o
  -6   8  11     1099.02     1147.65     36.01 o
  -5   8  11      387.81      380.02     13.88 o
  -4   8  11     1719.64     1657.75     39.84 o
  -3   8  11      585.26      564.94     19.34 o
  -2   8  11      367.23      393.19     13.49 o
  -1   8  11       31.82       44.98      7.58 o
   0   8  11     2740.18     2754.46     50.61 o
   1   8  11      531.88      550.80     19.45 o
   2   8  11       13.19        1.62     14.64 o
   3   8  11       74.59       58.52     13.29 o
  -6   9  11      112.47      107.60     11.21 o
  -5   9  11      283.26      291.69     12.66 o
  -4   9  11     1126.77     1149.66     34.21 o
  -3   9  11      977.84      916.94     29.60 o
  -2   9  11      146.45      150.93      9.50 o
  -1   9  11        4.49       -5.12     13.13 o
   0   9  11      339.19      313.57     16.87 o
   1   9  11      250.45      256.14     11.89 o
   2   9  11      169.16      199.52     11.44 o
   3   9  11       24.19       16.00     12.43 o
  -6  10  11      827.72      785.42     28.48 o
  -5  10  11       46.74       48.14      9.12 o
  -4  10  11      411.10      422.36     14.19 o
  -3  10  11     2974.35     2962.85     53.31 o
  -2  10  11      810.50      807.11     25.43 o
  -1  10  11      214.43      228.29     10.81 o
   0  10  11      908.33      921.42     21.28 o
   1  10  11     1856.05     1909.94     44.71 o
   2  10  11       74.28       66.73     10.22 o
  -5  11  11      332.86      319.49     13.16 o
  -4  11  11      207.76      230.14     11.82 o
  -3  11  11      120.49       85.94     13.70 o
  -2  11  11     1157.20     1132.04     34.68 o
  -1  11  11     1377.88     1265.41     36.80 o
   0  11  11       31.19       11.57      7.51 o
   1  11  11      354.71      359.50     14.35 o
   2  11  11     1647.31     1645.77     44.33 o
  -5  12  11       17.67       18.07      8.89 o
  -4  12  11      104.93      102.97      9.70 o
  -3  12  11      597.73      586.56     22.05 o
  -2  12  11       58.92       67.57      9.88 o
  -1  12  11      242.81      230.28     12.12 o
   0  12  11      140.47      142.81      7.67 o
   1  12  11      225.68      238.76     12.95 o
  -3  13  11       23.28      -12.66     20.65 o
  -2  13  11     2388.37     2336.24     51.01 o
  -1  13  11     1013.96      924.91     29.09 o
   0  13  11      131.31      127.93      7.71 o
  -8   0  12     1393.38     1362.27     42.48 o
  -7   0  12     3763.51     3598.16     62.24 o
  -6   0  12     1391.29     1399.94     36.85 o
  -5   0  12      132.04      123.74      9.41 o
  -4   0  12     2370.65     2390.50     44.10 o
  -3   0  12     6583.26     6595.45     70.50 o
  -2   0  12     1299.19     1330.43     32.83 o
  -1   0  12      243.98      250.81     10.04 o
   0   0  12     1500.98     1614.28     65.38 o
   1   0  12     3820.43     3945.90     58.43 o
   2   0  12       10.81        9.50     15.52 o
   3   0  12      489.39      484.77     16.16 o
   4   0  12      698.51      712.83     25.20 o
  -8   1  12      645.49      670.06     24.37 o
  -7   1  12        1.07       11.24     18.73 o
  -6   1  12      195.52      194.74     11.37 o
  -5   1  12      306.82      248.62     13.61 o
  -4   1  12      936.54      901.89     29.60 o
  -3   1  12       94.21       85.26      9.36 o
  -2   1  12      766.08      760.41     26.49 o
  -1   1  12       54.80       50.08      8.08 o
   0   1  12      134.29      137.41      6.88 o
   1   1  12      607.89      596.33     21.05 o
   2   1  12     1625.22     1640.67     40.85 o
   3   1  12       58.73       42.18     10.09 o
   4   1  12       22.80        8.94     18.62 o
  -8   2  12      464.17      487.89     17.37 o
  -7   2  12     1109.07     1031.09     35.31 o
  -6   2  12     1924.97     1911.65     44.37 o
  -5   2  12      161.31      166.98     10.02 o
  -4   2  12     1447.91     1490.46     36.94 o
  -3   2  12     1867.18     1785.75     37.30 o
  -2   2  12     1937.70     1941.76     38.91 o
  -1   2  12      340.11      357.79     12.59 o
   0   2  12     1053.61     1058.72     26.65 o
   1   2  12      465.44      449.12     16.81 o
   2   2  12      205.36      215.00     11.96 o
   3   2  12      151.15      152.20     10.90 o
   4   2  12      438.87      460.17     16.20 o
  -7   3  12       48.73       72.01      9.52 o
  -6   3  12      859.77      903.31     27.75 o
  -5   3  12     2814.95     2967.35     51.21 o
  -4   3  12     1047.35     1046.55     31.00 o
  -3   3  12      219.51      222.09      9.88 o
  -2   3  12     2322.95     2303.66     43.11 o
  -1   3  12     2263.76     2213.80     42.14 o
   0   3  12      114.32      130.51     17.71 o
   1   3  12      811.54      838.11     25.54 o
   2   3  12     2272.77     2344.23     48.23 o
   3   3  12      900.60      878.02     27.89 o
  -7   4  12      189.57      191.99     12.07 o
  -6   4  12       29.62       13.00     15.73 o
  -5   4  12        0.02        4.78      8.10 o
  -4   4  12      360.84      385.25     13.40 o
  -3   4  12      336.57      342.99     11.80 o
  -2   4  12      245.94      234.02     10.27 o
  -1   4  12       97.63      102.86      8.89 o
   0   4  12      752.67      774.33     17.54 o
   1   4  12      443.74      495.54     18.86 o
   2   4  12      112.43      103.51      9.95 o
   3   4  12      286.71      282.77     13.49 o
  -7   5  12      119.72      110.87     10.79 o
  -6   5  12      291.18      324.38     13.31 o
  -5   5  12     2163.24     2351.43     47.10 o
  -4   5  12      149.55      135.86     10.33 o
  -3   5  12        9.93        5.19      6.97 o
  -2   5  12      747.05      715.60     23.22 o
  -1   5  12     3165.74     3124.74     50.46 o
   0   5  12        2.40        6.77      7.14 o
   1   5  12      110.18      113.43      9.82 o
   2   5  12      214.56      245.26     12.07 o
   3   5  12      594.72      593.37     20.83 o
  -7   6  12      684.59      685.17     24.21 o
  -6   6  12     1480.82     1569.55     41.05 o
  -5   6  12       26.04       43.38      9.25 o
  -4   6  12     2605.27     2573.04     48.03 o
  -3   6  12     1310.54     1243.41     32.88 o
  -2   6  12      894.42      910.98     29.11 o
  -1   6  12     1483.11     1442.16     36.22 o
   0   6  12     7239.50     7352.90    229.30 o
   1   6  12      796.52      838.61     26.06 o
   2   6  12       21.02       20.51      8.78 o
   3   6  12     2184.81     2091.86     50.58 o
  -7   7  12        0.04       22.00      8.71 o
  -6   7  12       28.72       48.55      9.36 o
  -5   7  12      251.82      258.60     12.88 o
  -4   7  12        0.82       12.30     14.42 o
  -3   7  12       55.20       65.65     12.86 o
  -2   7  12      372.37      395.27     12.95 o
  -1   7  12      728.11      725.53     24.14 o
   0   7  12        0.02        2.71     10.00 o
   1   7  12      117.51      134.60     10.06 o
   2   7  12      143.68      166.55     10.88 o
   3   7  12      186.00      161.33     12.59 o
  -6   8  12       97.89       77.18     10.24 o
  -5   8  12        2.57       10.24      9.39 o
  -4   8  12      806.28      780.50     26.47 o
  -3   8  12      421.64      407.45     16.95 o
  -2   8  12       47.35       49.18      8.30 o
  -1   8  12      479.93      481.14     17.42 o
   0   8  12     1639.17     1665.03     44.48 o
   1   8  12      729.51      737.80     26.24 o
   2   8  12        3.16      -11.64     15.64 o
  -6   9  12      765.61      801.94     28.43 o
  -5   9  12     1742.23     1822.35     44.08 o
  -4   9  12      446.40      445.26     14.22 o
  -3   9  12      273.66      269.87     15.32 o
  -2   9  12     2326.26     2215.58     45.88 o
  -1   9  12     1628.22     1630.99     40.24 o
   0   9  12       17.91       18.51     25.55 o
   1   9  12      778.50      868.90     28.00 o
   2   9  12     2068.14     2152.34     50.55 o
  -5  10  12       24.54       31.14      9.34 o
  -4  10  12        0.97       -6.02     14.58 o
  -3  10  12       30.62       55.86     12.95 o
  -2  10  12      456.98      455.98     16.29 o
  -1  10  12        2.27        6.41      8.01 o
   0  10  12        0.13       -4.76      7.13 o
   1  10  12        0.31       14.10      9.03 o
  -4  11  12      365.66      337.15     13.90 o
  -3  11  12      260.69      256.03     15.46 o
  -2  11  12     1137.49     1030.87     35.16 o
  -1  11  12      165.67      177.76     10.92 o
   0  11  12       72.41       70.38     15.66 o
  -3  12  12     2888.08     2875.67     58.07 o
  -2  12  12      241.29      230.80     12.39 o
  -1  12  12      130.56      134.57     10.85 o
  -7   1  13       10.55        5.48     17.37 o
  -6   1  13      378.66      377.26     13.81 o
  -5   1  13      653.22      667.73     23.29 o
  -4   1  13        3.22        6.84     14.71 o
  -3   1  13     1613.41     1574.54     38.89 o
  -2   1  13     1081.97     1097.40     32.36 o
  -1   1  13      662.76      720.66     23.40 o
   0   1  13      672.51      692.47     17.61 o
   1   1  13     3626.82     3598.04     59.26 o
   2   1  13     1630.29     1680.00     43.85 o
   3   1  13      343.18      381.39     14.69 o
  -7   2  13      895.49      898.66     29.70 o
  -6   2  13      322.98      341.86     13.36 o
  -5   2  13       35.01       63.71      8.82 o
  -4   2  13     3228.91     3457.72     55.23 o
  -3   2  13     1019.87     1038.00     31.12 o
  -2   2  13        0.05       -7.20     12.41 o
  -1   2  13      191.72      197.63     10.42 o
   0   2  13     2436.49     2635.36     66.19 o
   1   2  13      468.82      500.53     18.55 o
   2   2  13      152.99      179.02     11.26 o
   3   2  13      264.17      233.93     13.02 o
  -7   3  13      136.03      160.23     12.09 o
  -6   3  13       31.59       41.62      9.32 o
  -5   3  13      321.55      357.16     13.38 o
  -4   3  13      108.51      146.89     10.45 o
  -3   3  13      113.52      122.43      9.23 o
  -2   3  13       77.91       84.81      8.71 o
  -1   3  13      105.17      101.33      9.30 o
   0   3  13      846.11      901.81     21.97 o
   1   3  13        2.35       10.79     13.97 o
   2   3  13      179.52      208.41     11.80 o
   3   3  13       24.24       30.80      9.73 o
  -7   4  13     1462.37     1484.50     43.40 o
  -6   4  13      994.88     1039.01     35.34 o
  -5   4  13      111.60      122.37     10.92 o
  -4   4  13     1351.90     1375.65     37.58 o
  -3   4  13     2699.92     2603.20     46.99 o
  -2   4  13      740.35      738.41     23.60 o
  -1   4  13     1668.57     1628.98     39.88 o
   0   4  13     2246.52     2347.83     46.31 o
   1   4  13      932.24      972.82     33.51 o
   2   4  13        2.78       14.62     17.56 o
  -7   5  13      185.29      202.34     12.50 o
  -6   5  13     1616.48     1706.50     44.53 o
  -5   5  13     3001.42     3071.90     55.45 o
  -4   5  13      441.89      439.71     15.61 o
  -3   5  13      186.80      184.73     10.06 o
  -2   5  13     2660.96     2667.45     49.76 o
  -1   5  13     2783.83     2991.43     52.45 o
   0   5  13      261.37      257.88     23.79 o
   1   5  13      427.76      422.58     14.60 o
   2   5  13     1070.74     1100.85     36.87 o
  -6   6  13       27.15       14.55     18.05 o
  -5   6  13       36.76       56.29     10.18 o
  -4   6  13       25.13       13.85      9.00 o
  -3   6  13        0.88      -12.23     12.97 o
  -2   6  13       12.71       -8.42     15.43 o
  -1   6  13      179.49      198.10     11.17 o
   0   6  13       46.59       36.38      7.33 o
   1   6  13       23.84       10.85      9.23 o
   2   6  13        5.64        0.00     18.35 o
  -6   7  13     2528.36     2646.64     55.14 o
  -5   7  13     3466.63     3464.60     60.73 o
  -4   7  13      505.64      469.72     17.87 o
  -3   7  13      355.34      377.74     17.37 o
  -2   7  13     4008.87     3854.61     60.33 o
  -1   7  13     2350.58     2418.00     49.11 o
   0   7  13      130.59      124.78      7.09 o
   1   7  13      387.26      413.26     14.49 o
   2   7  13     1802.34     1878.68     48.52 o
  -5   8  13      193.54      211.08     12.37 o
  -4   8  13      257.32      264.16     12.43 o
  -3   8  13     1167.76     1186.52     41.19 o
  -2   8  13       74.64       92.57     10.00 o
  -1   8  13      922.96      853.05     28.21 o
   0   8  13      273.07      274.03      8.86 o
   1   8  13      378.16      432.06     15.21 o
  -5   9  13      760.51      764.18     27.17 o
  -4   9  13      138.11      144.16     10.74 o
  -3   9  13      463.15      481.41     18.28 o
  -2   9  13      118.52      122.48     10.18 o
  -1   9  13      512.71      504.32     18.32 o
   0   9  13      383.91      369.30     10.05 o
   1   9  13      334.04      347.84     14.78 o
  -4  10  13     1527.52     1626.61     43.74 o
  -3  10  13     1272.14     1281.16     41.37 o
  -2  10  13        0.73       -0.88     14.31 o
  -1  10  13      365.96      366.93     14.46 o
   0  10  13     1671.27     1774.57     59.06 o
  -2  11  13      559.28      543.97     18.28 o
  -6   0  14      264.58      266.21     12.68 o
  -5   0  14     1578.21     1600.83     42.18 o
  -4   0  14     5804.81     6042.64     76.62 o
  -3   0  14      488.41      525.62     19.92 o
  -2   0  14      150.61      140.33     10.09 o
  -1   0  14     1624.89     1714.03     41.94 o
   0   0  14     4073.88     4560.81    152.69 o
   1   0  14       58.24       61.11     10.02 o
   2   0  14       86.69       78.83     10.79 o
  -6   1  14       80.52       78.13      9.68 o
  -5   1  14      851.46      915.97     29.11 o
  -4   1  14       34.46       40.67      9.88 o
  -3   1  14      544.48      550.49     18.89 o
  -2   1  14      273.22      271.74     12.21 o
  -1   1  14     1120.89     1127.23     34.61 o
   0   1  14       55.44       55.84      7.42 o
   1   1  14      679.39      719.08     26.08 o
   2   1  14       57.12       51.28     10.45 o
  -6   2  14        7.96       23.56      8.98 o
  -5   2  14      329.87      336.12     13.92 o
  -4   2  14      909.79      879.46     28.05 o
  -3   2  14      975.84      986.23     31.82 o
  -2   2  14       26.54       44.37      8.30 o
  -1   2  14      838.32      900.13     30.91 o
   0   2  14      498.19      555.40     13.78 o
   1   2  14      675.69      714.70     24.53 o
   2   2  14        7.51       22.14      8.96 o
  -6   3  14     1693.12     1700.16     45.57 o
  -5   3  14     2097.66     2215.29     48.66 o
  -4   3  14       63.04       70.50      9.61 o
  -3   3  14     1517.13     1569.65     39.39 o
  -2   3  14     2523.21     2669.25     50.53 o
  -1   3  14     1170.45     1260.29     36.53 o
   0   3  14      123.89      144.05      7.58 o
   1   3  14     1684.23     1792.07     46.29 o
   2   3  14     1218.11     1252.57     41.24 o
  -6   4  14      205.44      234.16     12.97 o
  -5   4  14       17.35       13.25     16.70 o
  -4   4  14      418.89      438.94     16.16 o
  -3   4  14        5.89       10.40     13.88 o
  -2   4  14       18.02       24.48      8.69 o
  -1   4  14       32.59       31.64      9.34 o
   0   4  14      555.52      620.00     14.56 o
   1   4  14      315.12      385.52     14.64 o
  -6   5  14     1299.87     1385.78     42.48 o
  -5   5  14      357.11      363.77     13.92 o
  -4   5  14      442.01      439.62     14.67 o
  -3   5  14      239.24      262.55     12.30 o
  -2   5  14     1781.03     1787.11     43.54 o
  -1   5  14      107.98       91.46     10.31 o
   0   5  14       20.81       21.74     10.97 o
   1   5  14      429.50      490.83     17.10 o
  -5   6  14       64.85       76.96     10.33 o
  -4   6  14      411.36      412.10     14.37 o
  -3   6  14     1191.54     1231.62     36.55 o
  -2   6  14      351.91      339.51     14.22 o
  -1   6  14     1166.89     1215.60     37.39 o
   0   6  14     1159.57     1215.49     35.90 o
   1   6  14      438.57      432.89     15.84 o
  -5   7  14        2.72       -4.63     16.58 o
  -4   7  14       84.76       91.53     10.33 o
  -3   7  14        0.76      -19.16     25.20 o
  -2   7  14      277.26      283.43     13.36 o
  -1   7  14       50.30       56.58      9.73 o
   0   7  14       11.27       32.30      6.18 o
  -4   8  14      778.60      811.28     28.36 o
  -3   8  14       65.92       86.25     14.89 o
  -2   8  14      457.16      482.90     15.70 o
  -1   8  14      464.82      488.84     17.78 o
   0   8  14      918.62      980.79     21.96 o
  -3   9  14      626.43      633.29     23.08 o
  -2   9  14     1946.70     1915.32     47.76 o
  -5   1  15      662.13      684.90     23.78 o
  -4   1  15        7.84       -1.83     17.26 o
  -3   1  15      223.62      227.57     12.30 o
  -2   1  15      559.37      568.10     19.92 o
  -1   1  15       95.71      120.20     10.67 o
   0   1  15      611.56      687.57     16.80 o
  -5   2  15     1301.65     1364.68     41.51 o
  -4   2  15     2045.02     2138.57     49.18 o
  -3   2  15      280.71      312.29     13.16 o
  -2   2  15        9.24       10.54     15.50 o
  -1   2  15     1855.70     2105.31     47.85 o
   0   2  15     1035.38     1207.14     27.92 o
  -5   3  15       58.96       49.54     10.81 o
  -4   3  15      522.01      543.67     18.35 o
  -3   3  15       69.86       69.92      9.70 o
  -2   3  15      126.28      118.98     11.12 o
  -1   3  15      514.02      556.72     19.61 o
   0   3  15      107.34      128.58      8.35 o
  -5   4  15      232.33      219.34     13.38 o
  -4   4  15     1234.43     1341.89     39.66 o
  -3   4  15      719.06      700.79     26.56 o
  -2   4  15      636.27      704.40     24.28 o
  -1   4  15     1056.08     1105.52     37.74 o
   0   4  15     1475.20     1660.24     32.01 o
  -4   5  15       51.60       50.78     10.27 o
  -3   5  15     1868.51     1897.37     46.99 o
  -2   5  15     1523.31     1636.94     43.74 o
  -1   5  15      331.04      379.54     14.01 o
  -4   6  15      175.84      199.14     12.30 o
  -3   6  15        8.25        6.36     18.14 o
  -2   6  15      196.53      223.10     12.88 o
  -1   6  15      128.14      127.80     10.79 o
  -3   7  15     2572.64     2741.97     60.03 o
  -2   7  15     1760.81     1772.37     46.74 o
  -4   0  16     1472.77     1569.83     45.12 o
  -3   0  16      519.32      537.42     19.11 o
  -2   0  16      290.27      286.27     14.26 o
  -4   1  16       64.99       70.19     10.81 o
  -3   1  16      176.26      185.88     12.30 o
  -2   1  16      672.71      713.77     24.91 o
  -3   2  16       29.59       34.16      9.54 o
  -2   2  16      258.48      312.00     13.92 o
 
